# Supplementary material for: Causal relationship between immune cells and risk of myocardial infarction: evidence from a Mendelian randomization study
Source: Front Cardiovasc Med. 2024 Aug 27;11:1416112. doi: 10.3389/fcvm.2024.1416112 (PMC11384581; doi:10.3389/fcvm.2024.1416112)
Supplement: Supplementary file 3 [file Table1.xlsx]

## Sheet: Supplementary Table 1
Supplementary Table 1Instrumental variables(selected SNPs) used in MR analysis of the association between myocardinal infarction and immune cells.
id.exposure	panel	immune cells	outcome	SNP	effect_allele.exposure	other_allele.exposure	effect_allele.outcome	other_allele.outcome	beta.exposure	beta.outcome	eaf.exposure	eaf.outcome	pval.outcome	se.outcome	chr.exposure	se.exposure	pos.exposure	pval.exposure	action	mr_keep	R2	F
ebi-a-GCST90001413	B cell	IgD- CD24- %B cell	Myocardial infarction	rs111237501	C	T	C	T	1.055	-0.0308399	0.003	0.0152393	0.467139	0.0424124	1	0.2248	163272701	2.813e-06	2	TRUE	0.00636735	22.012
ebi-a-GCST90001413	B cell	IgD- CD24- %B cell	Myocardial infarction	rs112898282	C	T	C	T	0.4712	0.0104728	0.0152	0.0238262	0.754031	0.0334242	10	0.1007	28462184	2.97201e-06	2	TRUE	0.00633015	21.8826
ebi-a-GCST90001413	B cell	IgD- CD24- %B cell	Myocardial infarction	rs114209430	C	T	C	T	-0.6384	-0.0739311	0.0085	0.0116579	0.130145	0.0488468	4	0.136	83018399	2.75797e-06	2	TRUE	0.0063702	22.0219
ebi-a-GCST90001413	B cell	IgD- CD24- %B cell	Myocardial infarction	rs115218594	A	G	A	G	-0.2776	-0.0506561	0.0421	0.0765501	0.0093955	0.0195032	22	0.06207	27642688	7.95591e-06	2	TRUE	0.00578596	19.9905
ebi-a-GCST90001413	B cell	IgD- CD24- %B cell	Myocardial infarction	rs13020544	A	G	A	G	-2.752	-0.112944	0.0004	0.00275538	0.256284	0.0994913	2	0.5674	217809198	1.287e-06	2	TRUE	0.00679792	23.5107
ebi-a-GCST90001413	B cell	IgD- CD24- %B cell	Myocardial infarction	rs142305616	C	A	C	A	0.466	0.0192004	0.0148	0.0294574	0.527286	0.0303729	14	0.1047	103946237	8.83792e-06	2	TRUE	0.00573064	19.7982
ebi-a-GCST90001413	B cell	IgD- CD24- %B cell	Myocardial infarction	rs145137909	A	G	A	G	-2.77	-0.112559	0.0004	0.00834191	0.0493117	0.0572561	2	0.5672	215618238	1.087e-06	2	TRUE	0.00689135	23.8361
ebi-a-GCST90001413	B cell	IgD- CD24- %B cell	Myocardial infarction	rs17044633	G	A	G	A	0.3561	-0.0667135	0.0286	0.00585693	0.319944	0.0670775	4	0.07517	113331648	2.256e-06	2	TRUE	0.00648707	22.4286
ebi-a-GCST90001413	B cell	IgD- CD24- %B cell	Myocardial infarction	rs183821560	A	G	A	G	-1.841	-0.0344804	0.0016	0.0130267	0.451955	0.0458419	5	0.3885	62072324	2.25102e-06	2	TRUE	0.00649109	22.4426
ebi-a-GCST90001413	B cell	IgD- CD24- %B cell	Myocardial infarction	rs35192093	T	C	T	C	0.1597	-0.00708672	0.1593	0.158324	0.617615	0.0141952	18	0.03505	29387367	5.36402e-06	2	TRUE	0.00600398	20.7482
ebi-a-GCST90001413	B cell	IgD- CD24- %B cell	Myocardial infarction	rs6073000	C	T	C	T	-0.3098	-0.0294363	0.959	0.931724	0.146634	0.0202796	20	0.06272	41777449	8.163e-07	2	TRUE	0.00704854	24.3836
ebi-a-GCST90001413	B cell	IgD- CD24- %B cell	Myocardial infarction	rs7198605	T	C	T	C	0.146	0.00999197	0.182	0.304944	0.369275	0.011129	16	0.03204	6107421	5.38295e-06	2	TRUE	0.00600517	20.7524
ebi-a-GCST90001413	B cell	IgD- CD24- %B cell	Myocardial infarction	rs73045003	T	C	T	C	-0.1605	0.00731118	0.1396	0.135361	0.625245	0.0149687	7	0.03611	2651996	9.03608e-06	2	TRUE	0.00571513	19.7443
ebi-a-GCST90001413	B cell	IgD- CD24- %B cell	Myocardial infarction	rs76377003	G	A	G	A	-0.3971	0.0324164	0.0219	0.0177377	0.412014	0.0395151	8	0.08574	112881828	3.76296e-06	2	TRUE	0.00620228	21.4378
ebi-a-GCST90001413	B cell	IgD- CD24- %B cell	Myocardial infarction	rs7966251	A	G	A	G	0.1908	0.0202057	0.1349	0.278616	0.0770584	0.0114285	12	0.03619	103731395	1.43199e-07	2	TRUE	0.00802236	27.7797
ebi-a-GCST90001413	B cell	IgD- CD24- %B cell	Myocardial infarction	rs8109503	A	T	A	T	-0.2029	-0.0259399	0.0919	0.108042	0.120299	0.0166975	19	0.04406	19073798	4.27297e-06	2	TRUE	0.00613231	21.1945
ebi-a-GCST90001413	B cell	IgD- CD24- %B cell	Myocardial infarction	rs9398107	G	A	G	A	0.2678	0.0448844	0.0555	0.0299013	0.134636	0.0300016	6	0.0552	107155687	1.274e-06	2	TRUE	0.00680142	23.5229
ebi-a-GCST90001420	B cell	IgD- CD38br AC	Myocardial infarction	rs10815908	T	G	T	G	0.2526	-0.00534495	0.0511	0.0929372	0.762321	0.0176731	9	0.0538	8537763	2.75797e-06	2	TRUE	0.00637303	22.0318
ebi-a-GCST90001420	B cell	IgD- CD38br AC	Myocardial infarction	rs114044800	C	G	C	G	0.5637	0.0966266	0.0086	0.0159571	0.0195939	0.0413989	2	0.1259	237823477	7.81592e-06	2	TRUE	0.00579882	20.0351
ebi-a-GCST90001420	B cell	IgD- CD38br AC	Myocardial infarction	rs115156019	T	C	T	C	-0.6197	0.0359097	0.0081	0.0481963	0.133522	0.0239341	1	0.1242	168227395	6.33199e-07	2	TRUE	0.00719127	24.881
ebi-a-GCST90001420	B cell	IgD- CD38br AC	Myocardial infarction	rs11605946	A	G	A	G	0.1457	0.00522742	0.1637	0.145074	0.719484	0.014555	11	0.03191	19547027	5.15905e-06	2	TRUE	0.0060292	20.8359
ebi-a-GCST90001420	B cell	IgD- CD38br AC	Myocardial infarction	rs11609248	G	A	G	A	-0.1355	0.0129828	0.1916	0.0332783	0.649395	0.0285586	12	0.03014	14317207	7.11295e-06	2	TRUE	0.0058461	20.1994
ebi-a-GCST90001420	B cell	IgD- CD38br AC	Myocardial infarction	rs138158989	A	G	A	G	-1.339	-0.144919	0.0018	0.00296352	0.123307	0.0940398	2	0.2832	204476635	2.33099e-06	2	TRUE	0.00646219	22.342
ebi-a-GCST90001420	B cell	IgD- CD38br AC	Myocardial infarction	rs147319637	A	G	A	G	-0.5657	-0.039737	0.0094	0.038204	0.142084	0.0270674	11	0.1224	111211623	3.92401e-06	2	TRUE	0.00617645	21.348
ebi-a-GCST90001420	B cell	IgD- CD38br AC	Myocardial infarction	rs148362575	T	A	T	A	2.541	0.0675661	0.0008	0.0161133	0.0963297	0.040631	2	0.5292	187165335	1.64101e-06	2	TRUE	0.00666326	23.0418
ebi-a-GCST90001420	B cell	IgD- CD38br AC	Myocardial infarction	rs17037450	A	G	A	G	-0.3311	-0.000712441	0.0264	0.0568481	0.974071	0.0219195	12	0.07236	106098314	4.90501e-06	2	TRUE	0.00605486	20.9251
ebi-a-GCST90001420	B cell	IgD- CD38br AC	Myocardial infarction	rs2075365	A	G	A	G	-0.1142	0.0135108	0.6518	0.671397	0.214684	0.0108889	12	0.02477	31092966	4.14801e-06	2	TRUE	0.00614643	21.2436
ebi-a-GCST90001420	B cell	IgD- CD38br AC	Myocardial infarction	rs2792563	A	G	A	G	-0.108	-0.0105793	0.5671	0.494529	0.303637	0.0102845	1	0.02437	213100225	9.59909e-06	2	TRUE	0.00568175	19.6283
ebi-a-GCST90001420	B cell	IgD- CD38br AC	Myocardial infarction	rs3105149	T	A	T	A	0.3462	0.0281472	0.0239	0.0164724	0.491097	0.040878	5	0.07754	36474634	8.27409e-06	2	TRUE	0.00576649	19.9228
ebi-a-GCST90001420	B cell	IgD- CD38br AC	Myocardial infarction	rs478251	C	A	C	A	0.1689	-0.0127712	0.1332	0.213986	0.308235	0.0125339	11	0.03431	127827727	8.85503e-07	2	TRUE	0.00700143	24.2195
ebi-a-GCST90001420	B cell	IgD- CD38br AC	Myocardial infarction	rs62353585	C	T	C	T	0.3438	0.0923855	0.0227	0.0117846	0.0553006	0.0482051	4	0.07709	168102710	8.48301e-06	2	TRUE	0.00575347	19.8776
ebi-a-GCST90001420	B cell	IgD- CD38br AC	Myocardial infarction	rs66491584	A	G	A	G	-0.1466	-0.00604703	0.1991	0.270728	0.60006	0.0115332	3	0.02957	20980398	7.43293e-07	2	TRUE	0.00710053	24.5648
ebi-a-GCST90001420	B cell	IgD- CD38br AC	Myocardial infarction	rs72834736	C	G	C	G	0.3465	-0.0206857	0.0248	0.120316	0.189847	0.0157781	16	0.07762	81821361	8.30501e-06	2	TRUE	0.0057646	19.9162
ebi-a-GCST90001420	B cell	IgD- CD38br AC	Myocardial infarction	rs74011406	A	G	A	G	0.1928	-0.0242928	0.093	0.0901122	0.175149	0.0179171	15	0.04113	47631034	2.869e-06	2	TRUE	0.00635257	21.9606
ebi-a-GCST90001420	B cell	IgD- CD38br AC	Myocardial infarction	rs78678130	A	G	A	G	-0.1707	-0.0266782	0.1076	0.0269771	0.401994	0.0318331	7	0.03819	105792831	8.03193e-06	2	TRUE	0.00577924	19.9671
ebi-a-GCST90001420	B cell	IgD- CD38br AC	Myocardial infarction	rs79801395	C	G	C	G	0.1973	0.0208186	0.0799	0.0277824	0.499317	0.0308165	11	0.04374	97756814	6.68606e-06	2	TRUE	0.0058851	20.335
ebi-a-GCST90001420	B cell	IgD- CD38br AC	Myocardial infarction	rs912755	C	G	C	G	-2.494	-0.105892	0.9996	0.991606	0.0615559	0.0566427	10	0.5255	7484185	2.16202e-06	2	TRUE	0.00651075	22.511
ebi-a-GCST90001713	B cell	BAFF-R on IgD- CD38br	Myocardial infarction	rs10815908	T	G	T	G	0.2526	-0.00534495	0.0511	0.0929372	0.762321	0.0176731	9	0.0538	8537763	2.75797e-06	2	TRUE	0.00637303	22.0318
ebi-a-GCST90001713	B cell	BAFF-R on IgD- CD38br	Myocardial infarction	rs114044800	C	G	C	G	0.5637	0.0966266	0.0086	0.0159571	0.0195939	0.0413989	2	0.1259	237823477	7.81592e-06	2	TRUE	0.00579882	20.0351
ebi-a-GCST90001713	B cell	BAFF-R on IgD- CD38br	Myocardial infarction	rs115156019	T	C	T	C	-0.6197	0.0359097	0.0081	0.0481963	0.133522	0.0239341	1	0.1242	168227395	6.33199e-07	2	TRUE	0.00719127	24.881
ebi-a-GCST90001713	B cell	BAFF-R on IgD- CD38br	Myocardial infarction	rs11605946	A	G	A	G	0.1457	0.00522742	0.1637	0.145074	0.719484	0.014555	11	0.03191	19547027	5.15905e-06	2	TRUE	0.0060292	20.8359
ebi-a-GCST90001713	B cell	BAFF-R on IgD- CD38br	Myocardial infarction	rs11609248	G	A	G	A	-0.1355	0.0129828	0.1916	0.0332783	0.649395	0.0285586	12	0.03014	14317207	7.11295e-06	2	TRUE	0.0058461	20.1994
ebi-a-GCST90001713	B cell	BAFF-R on IgD- CD38br	Myocardial infarction	rs138158989	A	G	A	G	-1.339	-0.144919	0.0018	0.00296352	0.123307	0.0940398	2	0.2832	204476635	2.33099e-06	2	TRUE	0.00646219	22.342
ebi-a-GCST90001713	B cell	BAFF-R on IgD- CD38br	Myocardial infarction	rs147319637	A	G	A	G	-0.5657	-0.039737	0.0094	0.038204	0.142084	0.0270674	11	0.1224	111211623	3.92401e-06	2	TRUE	0.00617645	21.348
ebi-a-GCST90001713	B cell	BAFF-R on IgD- CD38br	Myocardial infarction	rs148362575	T	A	T	A	2.541	0.0675661	0.0008	0.0161133	0.0963297	0.040631	2	0.5292	187165335	1.64101e-06	2	TRUE	0.00666326	23.0418
ebi-a-GCST90001713	B cell	BAFF-R on IgD- CD38br	Myocardial infarction	rs17037450	A	G	A	G	-0.3311	-0.000712441	0.0264	0.0568481	0.974071	0.0219195	12	0.07236	106098314	4.90501e-06	2	TRUE	0.00605486	20.9251
ebi-a-GCST90001713	B cell	BAFF-R on IgD- CD38br	Myocardial infarction	rs2075365	A	G	A	G	-0.1142	0.0135108	0.6518	0.671397	0.214684	0.0108889	12	0.02477	31092966	4.14801e-06	2	TRUE	0.00614643	21.2436
ebi-a-GCST90001713	B cell	BAFF-R on IgD- CD38br	Myocardial infarction	rs2792563	A	G	A	G	-0.108	-0.0105793	0.5671	0.494529	0.303637	0.0102845	1	0.02437	213100225	9.59909e-06	2	TRUE	0.00568175	19.6283
ebi-a-GCST90001713	B cell	BAFF-R on IgD- CD38br	Myocardial infarction	rs3105149	T	A	T	A	0.3462	0.0281472	0.0239	0.0164724	0.491097	0.040878	5	0.07754	36474634	8.27409e-06	2	TRUE	0.00576649	19.9228
ebi-a-GCST90001713	B cell	BAFF-R on IgD- CD38br	Myocardial infarction	rs478251	C	A	C	A	0.1689	-0.0127712	0.1332	0.213986	0.308235	0.0125339	11	0.03431	127827727	8.85503e-07	2	TRUE	0.00700143	24.2195
ebi-a-GCST90001713	B cell	BAFF-R on IgD- CD38br	Myocardial infarction	rs62353585	C	T	C	T	0.3438	0.0923855	0.0227	0.0117846	0.0553006	0.0482051	4	0.07709	168102710	8.48301e-06	2	TRUE	0.00575347	19.8776
ebi-a-GCST90001713	B cell	BAFF-R on IgD- CD38br	Myocardial infarction	rs66491584	A	G	A	G	-0.1466	-0.00604703	0.1991	0.270728	0.60006	0.0115332	3	0.02957	20980398	7.43293e-07	2	TRUE	0.00710053	24.5648
ebi-a-GCST90001713	B cell	BAFF-R on IgD- CD38br	Myocardial infarction	rs72834736	C	G	C	G	0.3465	-0.0206857	0.0248	0.120316	0.189847	0.0157781	16	0.07762	81821361	8.30501e-06	2	TRUE	0.0057646	19.9162
ebi-a-GCST90001713	B cell	BAFF-R on IgD- CD38br	Myocardial infarction	rs74011406	A	G	A	G	0.1928	-0.0242928	0.093	0.0901122	0.175149	0.0179171	15	0.04113	47631034	2.869e-06	2	TRUE	0.00635257	21.9606
ebi-a-GCST90001713	B cell	BAFF-R on IgD- CD38br	Myocardial infarction	rs78678130	A	G	A	G	-0.1707	-0.0266782	0.1076	0.0269771	0.401994	0.0318331	7	0.03819	105792831	8.03193e-06	2	TRUE	0.00577924	19.9671
ebi-a-GCST90001713	B cell	BAFF-R on IgD- CD38br	Myocardial infarction	rs79801395	C	G	C	G	0.1973	0.0208186	0.0799	0.0277824	0.499317	0.0308165	11	0.04374	97756814	6.68606e-06	2	TRUE	0.0058851	20.335
ebi-a-GCST90001713	B cell	BAFF-R on IgD- CD38br	Myocardial infarction	rs912755	C	G	C	G	-2.494	-0.105892	0.9996	0.991606	0.0615559	0.0566427	10	0.5255	7484185	2.16202e-06	2	TRUE	0.00651075	22.511
ebi-a-GCST90001783	B cell	CD25 on IgD+ CD38br	Myocardial infarction	rs10765088	A	G	A	G	-0.1198	0.00339664	0.5103	0.357146	0.749951	0.0106577	10	0.02428	133336906	8.33892e-07	2	TRUE	0.0070335	24.3312
ebi-a-GCST90001783	B cell	CD25 on IgD+ CD38br	Myocardial infarction	rs11616609	T	G	T	G	-0.1207	0.0072271	0.3606	0.412802	0.488141	0.0104247	13	0.02541	35106024	2.10199e-06	2	TRUE	0.00652205	22.5503
ebi-a-GCST90001783	B cell	CD25 on IgD+ CD38br	Myocardial infarction	rs12341626	C	T	C	T	-0.1597	0.00755925	0.1539	0.333221	0.490362	0.0109597	9	0.03463	17383792	4.09996e-06	2	TRUE	0.00614959	21.2546
ebi-a-GCST90001783	B cell	CD25 on IgD+ CD38br	Myocardial infarction	rs145198352	C	T	C	T	-0.4484	0.046543	0.0159	0.028585	0.131186	0.0308346	2	0.09962	44009835	6.96594e-06	2	TRUE	0.00586011	20.2481
ebi-a-GCST90001783	B cell	CD25 on IgD+ CD38br	Myocardial infarction	rs2566772	A	G	A	G	0.4644	0.0270591	0.0148	0.0757719	0.159208	0.0192217	1	0.1041	68704099	8.33201e-06	2	TRUE	0.005757	19.8898
ebi-a-GCST90001783	B cell	CD25 on IgD+ CD38br	Myocardial infarction	rs3793662	T	C	T	C	-0.1813	0.0285814	0.7758	0.778437	0.0202246	0.0123081	9	0.02898	95886051	4.37895e-10	2	TRUE	0.0112591	39.1152
ebi-a-GCST90001783	B cell	CD25 on IgD+ CD38br	Myocardial infarction	rs4129608	G	A	G	A	-0.1638	-0.00584565	0.1469	0.14181	0.69	0.0146561	9	0.03459	18327215	2.27101e-06	2	TRUE	0.00648221	22.4117
ebi-a-GCST90001783	B cell	CD25 on IgD+ CD38br	Myocardial infarction	rs4721574	A	G	A	G	0.1486	-0.0215345	0.2808	0.217891	0.0829411	0.0124199	7	0.02746	2350451	6.697e-08	2	TRUE	0.00844836	29.2674
ebi-a-GCST90001783	B cell	CD25 on IgD+ CD38br	Myocardial infarction	rs6092493	G	A	G	A	-0.1116	0.00897211	0.5476	0.563802	0.38482	0.0103241	20	0.02475	56109595	6.68806e-06	2	TRUE	0.00588081	20.3201
ebi-a-GCST90001783	B cell	CD25 on IgD+ CD38br	Myocardial infarction	rs62626323	A	C	A	C	0.349	0.0188768	0.1074	0.035928	0.493699	0.02758	10	0.03994	6115678	3.53671e-18	2	TRUE	0.0217327	76.3101
ebi-a-GCST90001783	B cell	CD25 on IgD+ CD38br	Myocardial infarction	rs6550133	C	T	C	T	-0.1637	0.0224254	0.1755	0.173139	0.0974496	0.013531	3	0.0318	32472280	2.74202e-07	2	TRUE	0.00765117	26.4844
ebi-a-GCST90001783	B cell	CD25 on IgD+ CD38br	Myocardial infarction	rs709589	T	C	T	C	-0.2486	0.0162486	0.4557	0.486495	0.147022	0.0112049	14	0.03091	106306841	1.18987e-15	2	TRUE	0.0184726	64.6475
ebi-a-GCST90001783	B cell	CD25 on IgD+ CD38br	Myocardial infarction	rs9596941	G	T	G	T	0.2115	0.0119387	0.0847	0.0534359	0.60521	0.0230957	13	0.04491	54874198	2.585e-06	2	TRUE	0.00641153	22.1657
ebi-a-GCST90001803	B cell	CD27 on IgD- CD38br	Myocardial infarction	rs10789188	G	A	G	A	0.1343	0.0218322	0.7554	0.748276	0.063894	0.0117826	1	0.02926	66053791	4.53398e-06	2	TRUE	0.00609214	21.0548
ebi-a-GCST90001803	B cell	CD27 on IgD- CD38br	Myocardial infarction	rs11171232	T	C	T	C	-0.2878	-0.0438477	0.047	0.00714551	0.472952	0.061096	12	0.06024	55446669	1.85302e-06	2	TRUE	0.00659717	22.8118
ebi-a-GCST90001803	B cell	CD27 on IgD- CD38br	Myocardial infarction	rs112824549	T	C	T	C	0.24	-0.0361298	0.0599	0.0211538	0.311918	0.0357293	17	0.05253	73082360	5.06104e-06	2	TRUE	0.00603668	20.8619
ebi-a-GCST90001803	B cell	CD27 on IgD- CD38br	Myocardial infarction	rs12552851	C	T	C	T	0.1946	-0.000168368	0.1019	0.298538	0.98802	0.0112128	9	0.04123	24488925	2.43103e-06	2	TRUE	0.00643982	22.2642
ebi-a-GCST90001803	B cell	CD27 on IgD- CD38br	Myocardial infarction	rs13111916	C	T	C	T	0.1445	0.00792594	0.1954	0.169472	0.562529	0.0136869	4	0.0314	13780721	4.31499e-06	2	TRUE	0.00612391	21.1653
ebi-a-GCST90001803	B cell	CD27 on IgD- CD38br	Myocardial infarction	rs140193270	C	A	C	A	0.3424	0.048951	0.0375	0.00444304	0.541673	0.0802099	10	0.06783	4243950	4.66305e-07	2	TRUE	0.0073593	25.4666
ebi-a-GCST90001803	B cell	CD27 on IgD- CD38br	Myocardial infarction	rs1563304	T	C	T	C	0.173	0.0100644	0.131	0.130193	0.508126	0.0152086	17	0.0375	44874453	4.09402e-06	2	TRUE	0.00615417	21.2705
ebi-a-GCST90001803	B cell	CD27 on IgD- CD38br	Myocardial infarction	rs1883832	C	T	C	T	-0.1431	-0.0154828	0.6323	0.729568	0.179531	0.0115354	20	0.02594	44746982	3.69403e-08	2	TRUE	0.0087767	30.4149
ebi-a-GCST90001803	B cell	CD27 on IgD- CD38br	Myocardial infarction	rs2250246	G	A	G	A	-0.1679	-0.00453541	0.534	0.614477	0.666836	0.0105353	12	0.02462	6553016	1.06611e-11	2	TRUE	0.0133508	46.4807
ebi-a-GCST90001803	B cell	CD27 on IgD- CD38br	Myocardial infarction	rs2587637	A	G	A	G	-0.1118	0.00401735	0.6056	0.683956	0.715735	0.0110317	18	0.02526	39020074	9.82494e-06	2	TRUE	0.00566721	19.5778
ebi-a-GCST90001803	B cell	CD27 on IgD- CD38br	Myocardial infarction	rs2669400	C	G	C	G	0.2104	0.00246388	0.9071	0.852415	0.865422	0.0145382	12	0.04382	54880954	1.62798e-06	2	TRUE	0.00666291	23.0406
ebi-a-GCST90001803	B cell	CD27 on IgD- CD38br	Myocardial infarction	rs4537081	G	A	G	A	-0.1315	-0.0148958	0.726	0.776413	0.224693	0.0122686	5	0.02795	165579358	2.66103e-06	2	TRUE	0.00639912	22.1225
ebi-a-GCST90001803	B cell	CD27 on IgD- CD38br	Myocardial infarction	rs60325402	A	T	A	T	0.3458	0.0706408	0.0284	0.0109927	0.141802	0.0480839	2	0.07426	16077873	3.32797e-06	2	TRUE	0.00626945	21.6714
ebi-a-GCST90001803	B cell	CD27 on IgD- CD38br	Myocardial infarction	rs73202627	C	T	C	T	0.1481	-0.013414	0.1746	0.107698	0.417197	0.0165341	8	0.03255	12580949	5.57404e-06	2	TRUE	0.00598716	20.6898
ebi-a-GCST90001803	B cell	CD27 on IgD- CD38br	Myocardial infarction	rs9386093	A	G	A	G	0.1252	0.0163871	0.2786	0.231782	0.17642	0.0121219	6	0.02769	145274168	6.30101e-06	2	TRUE	0.005913	20.432
ebi-a-GCST90001815	B cell	CD38 on IgD- CD38dim	Myocardial infarction	rs115062208	G	A	G	A	-0.8942	-0.0491132	0.0115	0.027873	0.116723	0.0313087	4	0.1174	15956227	3.33887e-14	2	TRUE	0.0165991	57.9803
ebi-a-GCST90001815	B cell	CD38 on IgD- CD38dim	Myocardial infarction	rs13209828	C	T	C	T	-0.1769	-0.00842098	0.1406	0.217118	0.500892	0.012511	6	0.03536	92746910	5.91398e-07	2	TRUE	0.00722937	25.0137
ebi-a-GCST90001815	B cell	CD38 on IgD- CD38dim	Myocardial infarction	rs13331697	A	G	A	G	-0.189	-0.00563004	0.1384	0.0497908	0.810448	0.0234734	16	0.03517	81910840	8.18201e-08	2	TRUE	0.00833231	28.862
ebi-a-GCST90001815	B cell	CD38 on IgD- CD38dim	Myocardial infarction	rs141885962	C	A	C	A	-0.5286	0.154125	0.0112	0.00272579	0.112564	0.097131	10	0.1143	66791343	3.90104e-06	2	TRUE	0.00618427	21.3751
ebi-a-GCST90001815	B cell	CD38 on IgD- CD38dim	Myocardial infarction	rs143554453	C	T	C	T	-0.7851	-0.0273391	0.0056	0.0416926	0.291679	0.0259275	12	0.1581	12727024	7.08794e-07	2	TRUE	0.00712364	24.6453
ebi-a-GCST90001815	B cell	CD38 on IgD- CD38dim	Myocardial infarction	rs143859398	G	C	G	C	1.565	0.0433945	0.0014	0.0266843	0.167868	0.0314662	18	0.3369	59553921	3.50002e-06	2	TRUE	0.0062392	21.5662
ebi-a-GCST90001815	B cell	CD38 on IgD- CD38dim	Myocardial infarction	rs147563555	G	C	G	C	2.396	0.039505	0.001	0.0147655	0.347363	0.0420392	22	0.4982	30044036	1.57601e-06	2	TRUE	0.00668458	23.116
ebi-a-GCST90001815	B cell	CD38 on IgD- CD38dim	Myocardial infarction	rs151006904	T	G	T	G	-0.6172	0.0127095	0.0083	0.00901273	0.819608	0.0557314	5	0.1378	126906954	7.73197e-06	2	TRUE	0.00580292	20.0494
ebi-a-GCST90001815	B cell	CD38 on IgD- CD38dim	Myocardial infarction	rs17410241	A	G	A	G	-0.1072	-0.00251623	0.4779	0.541565	0.806217	0.0102574	14	0.02411	34190494	8.94891e-06	2	TRUE	0.00571906	19.758
ebi-a-GCST90001815	B cell	CD38 on IgD- CD38dim	Myocardial infarction	rs183168900	C	T	C	T	2.802	0.0352848	0.0004	0.0286424	0.25022	0.0306873	7	0.6126	22539219	4.93799e-06	2	TRUE	0.00605016	20.9088
ebi-a-GCST90001815	B cell	CD38 on IgD- CD38dim	Myocardial infarction	rs190967973	C	T	C	T	-0.5891	-0.00313965	0.0089	0.0193078	0.93284	0.0372562	4	0.133	9442928	9.7221e-06	2	TRUE	0.00567575	19.6075
ebi-a-GCST90001815	B cell	CD38 on IgD- CD38dim	Myocardial infarction	rs35188742	T	A	T	A	0.2581	0.0314155	0.0468	0.0125735	0.502393	0.0468379	2	0.05797	221344098	8.73897e-06	2	TRUE	0.00573446	19.8115
ebi-a-GCST90001815	B cell	CD38 on IgD- CD38dim	Myocardial infarction	rs373925792	T	G	T	G	-0.3552	0.0171001	0.0238	0.0256395	0.60368	0.0329409	21	0.07976	46707932	8.71104e-06	2	TRUE	0.00573716	19.8209
ebi-a-GCST90001815	B cell	CD38 on IgD- CD38dim	Myocardial infarction	rs55943003	A	G	A	G	-0.1251	0.00796281	0.3001	0.198813	0.537032	0.0128993	18	0.0267	52754086	2.90402e-06	2	TRUE	0.00634669	21.9401
ebi-a-GCST90001815	B cell	CD38 on IgD- CD38dim	Myocardial infarction	rs73230764	C	T	C	T	-0.2204	-0.0534393	0.0637	0.0152127	0.214196	0.043023	4	0.04855	17289610	5.80403e-06	2	TRUE	0.00596031	20.5964
ebi-a-GCST90001815	B cell	CD38 on IgD- CD38dim	Myocardial infarction	rs74694612	T	C	T	C	0.9377	-0.00540475	0.0031	0.0356892	0.844782	0.0276061	13	0.2075	36783592	6.43295e-06	2	TRUE	0.00590662	20.4098
ebi-a-GCST90001815	B cell	CD38 on IgD- CD38dim	Myocardial infarction	rs75699914	G	C	G	C	-0.1303	-0.0119343	0.2171	0.101347	0.48051	0.0169165	8	0.0294	114698755	9.6781e-06	2	TRUE	0.0056825	19.631
ebi-a-GCST90001815	B cell	CD38 on IgD- CD38dim	Myocardial infarction	rs76112278	A	G	A	G	-0.9249	0.0268691	0.0194	0.0155351	0.517383	0.0415041	4	0.08708	15915069	5.61436e-26	2	TRUE	0.0317795	112.746
ebi-a-GCST90001815	B cell	CD38 on IgD- CD38dim	Myocardial infarction	rs76354299	A	G	A	G	-0.4635	0.0144132	0.0321	0.0272163	0.648563	0.0316247	4	0.06776	15037408	9.22359e-12	2	TRUE	0.0134308	46.7627
ebi-a-GCST90001815	B cell	CD38 on IgD- CD38dim	Myocardial infarction	rs80089599	A	T	A	T	1.247	-0.0133086	0.0022	0.00957622	0.800342	0.052623	12	0.2663	18183604	2.914e-06	2	TRUE	0.00633941	21.9148
ebi-a-GCST90001815	B cell	CD38 on IgD- CD38dim	Myocardial infarction	rs9378446	C	A	C	A	0.1543	0.0101711	0.1498	0.219237	0.418394	0.0125691	6	0.03377	5895137	5.07399e-06	2	TRUE	0.00603754	20.8649
ebi-a-GCST90001815	B cell	CD38 on IgD- CD38dim	Myocardial infarction	rs9544468	T	G	T	G	-0.4042	-0.0286525	0.0198	0.0253891	0.381118	0.0327143	13	0.08686	77933504	3.38797e-06	2	TRUE	0.00626103	21.6421
ebi-a-GCST90001824	B cell	IgD on IgD+ CD38br	Myocardial infarction	rs1037633	G	T	G	T	0.2035	-0.0240628	0.124	0.0631101	0.257198	0.0212374	3	0.03838	23750521	1.20601e-07	2	TRUE	0.00811337	28.0974
ebi-a-GCST90001824	B cell	IgD on IgD+ CD38br	Myocardial infarction	rs118089299	T	C	T	C	-0.3915	0.0319845	0.0261	0.052314	0.167552	0.0231753	14	0.07811	104674020	5.626e-07	2	TRUE	0.00725618	25.1072
ebi-a-GCST90001824	B cell	IgD on IgD+ CD38br	Myocardial infarction	rs1227420	G	A	G	A	0.1594	0.00393524	0.8543	0.706907	0.727065	0.0112747	4	0.03511	93132438	5.76103e-06	2	TRUE	0.00596127	20.5998
ebi-a-GCST90001824	B cell	IgD on IgD+ CD38br	Myocardial infarction	rs12436535	A	G	A	G	0.2501	-0.0302771	0.1358	0.175495	0.0433501	0.0149863	14	0.04699	106407257	1.09401e-07	2	TRUE	0.00817471	28.3116
ebi-a-GCST90001824	B cell	IgD on IgD+ CD38br	Myocardial infarction	rs12788641	A	G	A	G	-0.2014	0.0558082	0.1059	0.0297544	0.0642954	0.0301645	11	0.04195	57851179	1.65101e-06	2	TRUE	0.00666151	23.0357
ebi-a-GCST90001824	B cell	IgD on IgD+ CD38br	Myocardial infarction	rs139488523	G	T	G	T	-0.3119	0.00993632	0.031	0.0247238	0.763537	0.0330287	4	0.07018	169621111	9.09599e-06	2	TRUE	0.00571394	19.7402
ebi-a-GCST90001824	B cell	IgD on IgD+ CD38br	Myocardial infarction	rs149919568	A	G	A	G	0.4212	-0.0853504	0.0172	0.002924	0.366094	0.0944337	11	0.09335	88104460	6.60998e-06	2	TRUE	0.00588849	20.3468
ebi-a-GCST90001824	B cell	IgD on IgD+ CD38br	Myocardial infarction	rs200468	G	C	G	C	-0.179	-0.0077326	0.3113	0.133221	0.605939	0.0149892	6	0.03009	27757855	2.91803e-09	2	TRUE	0.0101914	35.3679
ebi-a-GCST90001824	B cell	IgD on IgD+ CD38br	Myocardial infarction	rs2018404	T	C	T	C	-0.2711	-0.00327784	0.1325	0.185965	0.808541	0.0135275	14	0.03734	105695446	4.68598e-13	2	TRUE	0.015105	52.6814
ebi-a-GCST90001824	B cell	IgD on IgD+ CD38br	Myocardial infarction	rs2338377	A	G	A	G	0.3485	0.00542157	0.0747	0.268914	0.659964	0.0123228	14	0.06024	106671275	7.86502e-09	2	TRUE	0.00964379	33.449
ebi-a-GCST90001824	B cell	IgD on IgD+ CD38br	Myocardial infarction	rs28669075	T	C	T	C	-0.1665	-0.00463902	0.4074	0.372263	0.661314	0.010589	15	0.02485	40856521	2.44006e-11	2	TRUE	0.0128932	44.8666
ebi-a-GCST90001824	B cell	IgD on IgD+ CD38br	Myocardial infarction	rs3915868	G	A	G	A	-0.1239	-0.0180873	0.3982	0.234028	0.132803	0.012033	11	0.02585	8833800	1.69399e-06	2	TRUE	0.0066397	22.9598
ebi-a-GCST90001824	B cell	IgD on IgD+ CD38br	Myocardial infarction	rs56658995	A	G	A	G	0.1771	0.00633789	0.1627	0.250559	0.603915	0.0122169	14	0.03589	107056278	8.41298e-07	2	TRUE	0.00703469	24.3353
ebi-a-GCST90001824	B cell	IgD on IgD+ CD38br	Myocardial infarction	rs62442539	C	G	C	G	0.2603	-0.0219355	0.2802	0.217992	0.0773695	0.0124199	7	0.0276	2352594	6.79516e-21	2	TRUE	0.0252264	88.895
ebi-a-GCST90001824	B cell	IgD on IgD+ CD38br	Myocardial infarction	rs709589	T	C	T	C	-0.7004	0.0162486	0.4557	0.486495	0.147022	0.0112049	14	0.0293	106306841	2.04644e-117	2	TRUE	0.142555	571.09
ebi-a-GCST90001824	B cell	IgD on IgD+ CD38br	Myocardial infarction	rs72757668	A	G	A	G	0.193	-0.0139321	0.0914	0.11482	0.38464	0.0160253	5	0.04249	67542189	5.75997e-06	2	TRUE	0.00596709	20.62
ebi-a-GCST90001824	B cell	IgD on IgD+ CD38br	Myocardial infarction	rs72764109	A	G	A	G	-0.4254	0.00418168	0.0174	0.0249049	0.899667	0.0331664	15	0.09508	87727196	7.90096e-06	2	TRUE	0.00579049	20.0062
ebi-a-GCST90001824	B cell	IgD on IgD+ CD38br	Myocardial infarction	rs73398969	A	C	A	C	-0.3014	-0.0574259	0.0446	0.00387	0.492856	0.0837389	6	0.06578	29410258	4.75401e-06	2	TRUE	0.0060712	20.982
ebi-a-GCST90001824	B cell	IgD on IgD+ CD38br	Myocardial infarction	rs73569760	A	G	A	G	-0.1319	-0.0223355	0.2302	0.174591	0.0977867	0.0134902	16	0.02907	63997246	5.92202e-06	2	TRUE	0.00595424	20.5753
ebi-a-GCST90001824	B cell	IgD on IgD+ CD38br	Myocardial infarction	rs74017080	A	G	A	G	0.1458	-0.00335422	0.1671	0.242082	0.778395	0.0119193	16	0.03294	48816092	9.93894e-06	2	TRUE	0.00566787	19.5801
ebi-a-GCST90001824	B cell	IgD on IgD+ CD38br	Myocardial infarction	rs7530780	T	C	T	C	0.1212	-0.0153471	0.549	0.639832	0.149656	0.0106522	1	0.02609	93130268	3.55099e-06	2	TRUE	0.00623964	21.5677
ebi-a-GCST90001824	B cell	IgD on IgD+ CD38br	Myocardial infarction	rs76714110	A	G	A	G	0.1551	0.00451531	0.1677	0.0905701	0.800686	0.0178853	9	0.03346	130880041	3.69598e-06	2	TRUE	0.00621277	21.4743
ebi-a-GCST90001824	B cell	IgD on IgD+ CD38br	Myocardial infarction	rs7853163	T	G	T	G	-0.3889	0.0224141	0.0241	0.0617152	0.293261	0.0213265	9	0.08189	615904	2.123e-06	2	TRUE	0.0065192	22.5404
ebi-a-GCST90001824	B cell	IgD on IgD+ CD38br	Myocardial infarction	rs793853	C	T	C	T	-0.1359	0.0126592	0.7646	0.784407	0.311354	0.0125044	6	0.03011	24196925	6.60298e-06	2	TRUE	0.00589212	20.3594
ebi-a-GCST90001824	B cell	IgD on IgD+ CD38br	Myocardial infarction	rs9614208	A	G	A	G	0.1112	-0.0056381	0.4799	0.291693	0.617054	0.0112755	22	0.02503	44568078	9.06505e-06	2	TRUE	0.00570981	19.7258
ebi-a-GCST90001457	cDC	CD11c+ HLA DR++ monocyte %monocyte	Myocardial infarction	rs11785252	A	C	A	C	-0.1459	-0.0031433	0.7429	0.611902	0.764559	0.0104952	8	0.03084	117400280	2.32097e-06	2	TRUE	0.00646969	22.3681
ebi-a-GCST90001457	cDC	CD11c+ HLA DR++ monocyte %monocyte	Myocardial infarction	rs117853201	A	G	A	G	0.6992	-0.0391108	0.0074	0.00750448	0.505588	0.0587494	11	0.1547	80035628	6.47307e-06	2	TRUE	0.00590839	20.4159
ebi-a-GCST90001457	cDC	CD11c+ HLA DR++ monocyte %monocyte	Myocardial infarction	rs143643742	G	A	G	A	-0.4681	-0.0433431	0.0168	0.0116118	0.370178	0.0483665	20	0.1043	45975692	7.46105e-06	2	TRUE	0.00582628	20.1306
ebi-a-GCST90001457	cDC	CD11c+ HLA DR++ monocyte %monocyte	Myocardial infarction	rs1469503	T	A	T	A	0.304	-0.069664	0.9564	0.981261	0.0630231	0.0374734	11	0.06476	112076693	2.80498e-06	2	TRUE	0.00637057	22.0232
ebi-a-GCST90001457	cDC	CD11c+ HLA DR++ monocyte %monocyte	Myocardial infarction	rs191730825	G	A	G	A	0.3732	0.333975	0.0293	0.000434944	0.266762	0.300729	1	0.08142	46613239	4.74799e-06	2	TRUE	0.00607568	20.9975
ebi-a-GCST90001457	cDC	CD11c+ HLA DR++ monocyte %monocyte	Myocardial infarction	rs2587473	T	C	T	C	-0.1412	-0.00198522	0.2431	0.345884	0.854548	0.0108294	10	0.03166	72515785	8.46798e-06	2	TRUE	0.0057539	19.879
ebi-a-GCST90001457	cDC	CD11c+ HLA DR++ monocyte %monocyte	Myocardial infarction	rs35237330	A	G	A	G	-0.2309	-0.00687744	0.0971	0.050872	0.767257	0.0232375	4	0.04538	182768743	3.82402e-07	2	TRUE	0.00747619	25.8742
ebi-a-GCST90001457	cDC	CD11c+ HLA DR++ monocyte %monocyte	Myocardial infarction	rs6038180	C	T	C	T	0.1304	0.00195717	0.2936	0.12747	0.898152	0.0152908	20	0.02905	5465449	7.41293e-06	2	TRUE	0.00582834	20.1377
ebi-a-GCST90001457	cDC	CD11c+ HLA DR++ monocyte %monocyte	Myocardial infarction	rs6808893	T	C	T	C	-0.1582	0.00455326	0.5717	0.560036	0.658638	0.0103063	3	0.02739	188133439	8.47208e-09	2	TRUE	0.0096129	33.3408
ebi-a-GCST90001457	cDC	CD11c+ HLA DR++ monocyte %monocyte	Myocardial infarction	rs7101558	G	A	G	A	-0.3015	-0.0373195	0.044	0.0454739	0.129319	0.0246043	11	0.06462	115387449	3.21299e-06	2	TRUE	0.00629389	21.7564
ebi-a-GCST90001457	cDC	CD11c+ HLA DR++ monocyte %monocyte	Myocardial infarction	rs74610143	T	C	T	C	0.6697	-0.0136571	0.0125	0.00696212	0.833671	0.0650352	3	0.1264	172744541	1.26101e-07	2	TRUE	0.00810129	28.0552
ebi-a-GCST90001457	cDC	CD11c+ HLA DR++ monocyte %monocyte	Myocardial infarction	rs76376209	T	C	T	C	-0.1798	-0.0223554	0.1418	0.0796359	0.236987	0.0189044	17	0.03753	35215045	1.749e-06	2	TRUE	0.00663364	22.9387
ebi-a-GCST90001457	cDC	CD11c+ HLA DR++ monocyte %monocyte	Myocardial infarction	rs76838015	A	G	A	G	3.194	0.107031	0.0003	0.0170477	0.00553172	0.038579	4	0.7173	141946812	8.7579e-06	2	TRUE	0.00573575	19.816
ebi-a-GCST90001457	cDC	CD11c+ HLA DR++ monocyte %monocyte	Myocardial infarction	rs76968110	A	G	A	G	-0.447	0.0224057	0.0189	0.00809917	0.698051	0.0577537	14	0.0967	31160823	3.95303e-06	2	TRUE	0.00617861	21.3555
ebi-a-GCST90001457	cDC	CD11c+ HLA DR++ monocyte %monocyte	Myocardial infarction	rs77361483	T	C	T	C	0.2544	0.00668635	0.0661	0.0309255	0.820264	0.0294286	1	0.05533	56892198	4.45502e-06	2	TRUE	0.00611322	21.1281
ebi-a-GCST90001457	cDC	CD11c+ HLA DR++ monocyte %monocyte	Myocardial infarction	rs78175301	G	A	G	A	0.4043	-0.0014188	0.0251	0.060934	0.94732	0.0214732	7	0.0873	23629053	3.78504e-06	2	TRUE	0.00620151	21.4351
ebi-a-GCST90001457	cDC	CD11c+ HLA DR++ monocyte %monocyte	Myocardial infarction	rs9897015	A	G	A	G	-0.1267	0.0112238	0.3922	0.415374	0.2788	0.0103634	17	0.02729	45202758	3.58798e-06	2	TRUE	0.00623234	21.5424
ebi-a-GCST90001471	cDC	CD62L- plasmacytoid DC %DC	Myocardial infarction	rs11000032	A	G	A	G	0.1292	0.0140268	0.2843	0.236507	0.246195	0.0120958	10	0.02767	73619601	3.12802e-06	2	TRUE	0.00630349	21.7898
ebi-a-GCST90001471	cDC	CD62L- plasmacytoid DC %DC	Myocardial infarction	rs116054627	A	G	A	G	0.2959	-0.00558204	0.0411	0.122314	0.720746	0.0156157	2	0.063	51168498	2.73602e-06	2	TRUE	0.0063775	22.0473
ebi-a-GCST90001471	cDC	CD62L- plasmacytoid DC %DC	Myocardial infarction	rs146839224	A	G	A	G	1.182	0.00341713	0.0025	0.0601133	0.875394	0.0217914	10	0.2447	131367364	1.41899e-06	2	TRUE	0.00674294	23.3192
ebi-a-GCST90001471	cDC	CD62L- plasmacytoid DC %DC	Myocardial infarction	rs148594241	C	T	C	T	-0.3282	-0.010511	0.0324	0.00520407	0.887685	0.0744227	2	0.07246	236709624	6.11097e-06	2	TRUE	0.00593357	20.5035
ebi-a-GCST90001471	cDC	CD62L- plasmacytoid DC %DC	Myocardial infarction	rs148863428	A	G	A	G	1.06	0.031332	0.0029	0.0202042	0.391546	0.0365679	4	0.232	107554477	5.07002e-06	2	TRUE	0.00603707	20.8633
ebi-a-GCST90001471	cDC	CD62L- plasmacytoid DC %DC	Myocardial infarction	rs182833362	A	G	A	G	1.949	0.203604	0.0009	0.00673103	0.000710591	0.0601406	16	0.408	27972325	1.86299e-06	2	TRUE	0.00659553	22.8061
ebi-a-GCST90001471	cDC	CD62L- plasmacytoid DC %DC	Myocardial infarction	rs1835019	T	C	T	C	0.1261	-0.00607466	0.7415	0.656662	0.577093	0.0108936	5	0.02791	66583829	6.43799e-06	2	TRUE	0.00590417	20.4013
ebi-a-GCST90001471	cDC	CD62L- plasmacytoid DC %DC	Myocardial infarction	rs191779135	G	A	G	A	-0.2664	0.0455955	0.0867	0.00422175	0.569271	0.0801149	4	0.04411	82502357	1.721e-09	2	TRUE	0.010501	36.4537
ebi-a-GCST90001471	cDC	CD62L- plasmacytoid DC %DC	Myocardial infarction	rs3827963	G	A	G	A	0.1206	0.00375275	0.3408	0.301224	0.737284	0.0111872	20	0.02628	20371744	4.61902e-06	2	TRUE	0.00608992	21.047
ebi-a-GCST90001471	cDC	CD62L- plasmacytoid DC %DC	Myocardial infarction	rs4462104	C	T	C	T	-0.1401	0.0106978	0.2009	0.165427	0.438146	0.0137978	1	0.03077	36975893	5.46097e-06	2	TRUE	0.00599556	20.719
ebi-a-GCST90001471	cDC	CD62L- plasmacytoid DC %DC	Myocardial infarction	rs55971447	T	C	T	C	-0.3011	-0.0152555	0.2352	0.107372	0.359267	0.0166406	1	0.02899	161515326	6.69885e-25	2	TRUE	0.0304315	107.813
ebi-a-GCST90001471	cDC	CD62L- plasmacytoid DC %DC	Myocardial infarction	rs56374915	A	G	A	G	-0.1787	-0.027216	0.1116	0.0725999	0.168515	0.0197648	7	0.03964	115086436	6.77407e-06	2	TRUE	0.00587817	20.3109
ebi-a-GCST90001471	cDC	CD62L- plasmacytoid DC %DC	Myocardial infarction	rs61859443	A	G	A	G	0.7951	0.00702654	0.005	0.0320745	0.811037	0.0293889	10	0.1781	43792983	8.28591e-06	2	TRUE	0.00576534	19.9188
ebi-a-GCST90001471	cDC	CD62L- plasmacytoid DC %DC	Myocardial infarction	rs62297340	A	C	A	C	0.1816	-0.00468981	0.1132	0.201192	0.713811	0.0127877	4	0.03899	5407389	3.30803e-06	2	TRUE	0.0062721	21.6807
ebi-a-GCST90001471	cDC	CD62L- plasmacytoid DC %DC	Myocardial infarction	rs6535445	C	T	C	T	-0.3029	-0.00899815	0.344	0.255452	0.442888	0.0117267	4	0.02564	84151427	1.34803e-31	2	TRUE	0.0390209	139.479
ebi-a-GCST90001471	cDC	CD62L- plasmacytoid DC %DC	Myocardial infarction	rs75472065	C	A	C	A	0.6724	0.0431963	0.0072	0.00621104	0.515904	0.0664894	3	0.1479	77076673	5.61694e-06	2	TRUE	0.00597772	20.657
ebi-a-GCST90001471	cDC	CD62L- plasmacytoid DC %DC	Myocardial infarction	rs79976443	A	G	A	G	-0.2638	-0.0884275	0.0462	0.0104998	0.0821448	0.0508678	3	0.05899	78714454	7.96893e-06	2	TRUE	0.00578487	19.9866
ebi-a-GCST90001471	cDC	CD62L- plasmacytoid DC %DC	Myocardial infarction	rs8044705	C	T	C	T	0.1095	-0.0219243	0.4141	0.437385	0.0329071	0.0102776	16	0.02473	48914991	9.80099e-06	2	TRUE	0.00567192	19.5942
ebi-a-GCST90001831	cDC	CD62L on CD62L+ myeloid DC	Myocardial infarction	rs114141182	T	C	T	C	0.7442	0.0149648	0.0057	0.0177644	9.32696e-06	0.1676	6	0.1676	13173850	9.32696e-06	2	TRUE	0.00570384	19.7051
ebi-a-GCST90001831	cDC	CD62L on CD62L+ myeloid DC	Myocardial infarction	rs12075684	G	A	G	A	0.1927	0.00199622	0.2561	0.335367	1.086e-10	0.02975	1	0.02975	169620673	1.086e-10	2	TRUE	0.0120598	41.9311
ebi-a-GCST90001831	cDC	CD62L on CD62L+ myeloid DC	Myocardial infarction	rs12724134	C	G	C	G	0.14	-0.0038373	0.2232	0.364754	7.65403e-06	0.03124	1	0.03124	95075566	7.65403e-06	2	TRUE	0.00580931	20.0716
ebi-a-GCST90001831	cDC	CD62L on CD62L+ myeloid DC	Myocardial infarction	rs143375069	G	T	G	T	-0.4251	-0.0727767	0.0204	0.00098151	8.71907e-06	0.09542	1	0.09542	157915841	8.71907e-06	2	TRUE	0.00574147	19.8358
ebi-a-GCST90001831	cDC	CD62L on CD62L+ myeloid DC	Myocardial infarction	rs2038655	C	T	C	T	0.1172	-0.00717214	0.5841	0.47819	6.78203e-06	0.026	13	0.026	26228943	6.78203e-06	2	TRUE	0.00587718	20.3075
ebi-a-GCST90001831	cDC	CD62L on CD62L+ myeloid DC	Myocardial infarction	rs2536092	G	A	G	A	-0.2253	0.0271439	0.9183	0.959662	3.48899e-06	0.04846	7	0.04846	151378090	3.48899e-06	2	TRUE	0.00624962	21.6024
ebi-a-GCST90001831	cDC	CD62L on CD62L+ myeloid DC	Myocardial infarction	rs2990641	G	C	G	C	0.1279	-0.00325813	0.359	0.391555	2.99599e-06	0.02733	1	0.02733	170237066	2.99599e-06	2	TRUE	0.00633175	21.8881
ebi-a-GCST90001831	cDC	CD62L on CD62L+ myeloid DC	Myocardial infarction	rs58315932	A	G	A	G	0.3573	-0.0220444	0.0352	0.0532893	4.07897e-07	0.07038	15	0.07038	79777547	4.07897e-07	2	TRUE	0.00744292	25.7582
ebi-a-GCST90001831	cDC	CD62L on CD62L+ myeloid DC	Myocardial infarction	rs6427213	G	A	G	A	0.3455	-0.0128266	0.1758	0.133734	2.69401e-23	0.03444	1	0.03444	169713146	2.69401e-23	2	TRUE	0.0284483	100.581
ebi-a-GCST90001831	cDC	CD62L on CD62L+ myeloid DC	Myocardial infarction	rs6539095	A	G	A	G	0.243	-0.0166609	0.9321	0.956665	1.70899e-06	0.05068	12	0.05068	104092085	1.70899e-06	2	TRUE	0.00664453	22.9766
ebi-a-GCST90001831	cDC	CD62L on CD62L+ myeloid DC	Myocardial infarction	rs7202624	C	G	C	G	-0.1448	0.0170085	0.7799	0.832247	5.09906e-06	0.03169	16	0.03169	86016175	5.09906e-06	2	TRUE	0.00603786	20.866
ebi-a-GCST90001831	cDC	CD62L on CD62L+ myeloid DC	Myocardial infarction	rs7234534	T	G	T	G	0.1279	0.00716981	0.4358	0.394179	1.554e-06	0.02657	18	0.02657	23407436	1.554e-06	2	TRUE	0.00669669	23.1582
ebi-a-GCST90001831	cDC	CD62L on CD62L+ myeloid DC	Myocardial infarction	rs75145851	A	G	A	G	0.2347	-0.0156318	0.0893	0.336815	4.04604e-07	0.04621	2	0.04621	96804588	4.04604e-07	2	TRUE	0.0074495	25.7811
ebi-a-GCST90001831	cDC	CD62L on CD62L+ myeloid DC	Myocardial infarction	rs76305105	A	G	A	G	0.2496	-0.00392998	0.0599	0.0415177	5.97104e-06	0.05503	1	0.05503	168573042	5.97104e-06	2	TRUE	0.00595003	20.5607
ebi-a-GCST90001831	cDC	CD62L on CD62L+ myeloid DC	Myocardial infarction	rs9890410	C	G	C	G	0.2028	-0.0372641	0.0958	0.153858	2.837e-06	0.04322	17	0.04322	16279572	2.837e-06	2	TRUE	0.00636522	22.0046
ebi-a-GCST90002105	cDC	HLA DR on plasmacytoid DC	Myocardial infarction	rs10806988	T	C	T	C	0.2381	-0.00432549	0.0947	0.0307766	0.884051	0.0296599	6	0.04817	24341769	8.16507e-07	2	TRUE	0.00705845	24.4181
ebi-a-GCST90002105	cDC	HLA DR on plasmacytoid DC	Myocardial infarction	rs10812812	A	T	A	T	-0.2691	-0.00414617	0.0531	0.17812	0.755934	0.0133393	9	0.0596	28412352	6.55194e-06	2	TRUE	0.0058964	20.3743
ebi-a-GCST90002105	cDC	HLA DR on plasmacytoid DC	Myocardial infarction	rs111608618	T	C	T	C	0.714	-0.0115836	0.012	0.025202	0.723809	0.03278	6	0.1299	24422292	4.21105e-08	2	TRUE	0.0087136	30.1943
ebi-a-GCST90002105	cDC	HLA DR on plasmacytoid DC	Myocardial infarction	rs115770777	T	C	T	C	0.1972	-0.00695455	0.109	0.0382735	0.795486	0.0268315	4	0.04399	26859610	7.66002e-06	2	TRUE	0.00581292	20.0841
ebi-a-GCST90002105	cDC	HLA DR on plasmacytoid DC	Myocardial infarction	rs116007826	G	A	G	A	0.751	-0.282531	0.0686	0.000852408	0.121268	0.18234	6	0.06113	31569745	7.60852e-34	2	TRUE	0.0420656	150.841
ebi-a-GCST90002105	cDC	HLA DR on plasmacytoid DC	Myocardial infarction	rs11615028	G	A	G	A	1.511	0.00434283	0.0014	0.0400026	0.868591	0.0262488	12	0.3314	41040386	5.37502e-06	2	TRUE	0.00601209	20.7764
ebi-a-GCST90002105	cDC	HLA DR on plasmacytoid DC	Myocardial infarction	rs11615578	T	C	T	C	-0.1535	-0.0049697	0.1833	0.23096	0.683888	0.0122057	12	0.03454	121714935	9.16495e-06	2	TRUE	0.00571352	19.7387
ebi-a-GCST90002105	cDC	HLA DR on plasmacytoid DC	Myocardial infarction	rs11644019	T	C	T	C	-0.291	0.0013294	0.1398	0.209881	0.915649	0.0125515	16	0.03898	10863414	1.10408e-13	2	TRUE	0.0159565	55.6993
ebi-a-GCST90002105	cDC	HLA DR on plasmacytoid DC	Myocardial infarction	rs11731221	G	C	G	C	-0.141	-0.00598122	0.3491	0.259361	0.609408	0.0117068	4	0.02861	84168891	8.78699e-07	2	TRUE	0.00701721	24.2745
ebi-a-GCST90002105	cDC	HLA DR on plasmacytoid DC	Myocardial infarction	rs118111544	A	T	A	T	-0.5617	-0.0272488	0.0136	0.0428136	0.286128	0.025546	17	0.1166	55035000	1.54301e-06	2	TRUE	0.00670671	23.1931
ebi-a-GCST90002105	cDC	HLA DR on plasmacytoid DC	Myocardial infarction	rs12607423	T	C	T	C	-0.1621	-0.0219177	0.1898	0.247761	0.0643991	0.0118512	18	0.03448	67084661	2.70601e-06	2	TRUE	0.00638952	22.0891
ebi-a-GCST90002105	cDC	HLA DR on plasmacytoid DC	Myocardial infarction	rs144816332	A	G	A	G	-0.8192	0.0576986	0.0057	0.0105263	0.243026	0.0494225	14	0.1791	67537526	4.97496e-06	2	TRUE	0.00605025	20.9091
ebi-a-GCST90002105	cDC	HLA DR on plasmacytoid DC	Myocardial infarction	rs146863538	C	A	C	A	1.974	0.0565664	0.001	0.00483931	0.442155	0.0736007	19	0.4037	19396439	1.065e-06	2	TRUE	0.00690854	23.8959
ebi-a-GCST90002105	cDC	HLA DR on plasmacytoid DC	Myocardial infarction	rs1646067	A	G	A	G	0.1336	0.0114571	0.691	0.65558	0.288049	0.010784	16	0.02988	11319045	8.12793e-06	2	TRUE	0.005783	19.9802
ebi-a-GCST90002105	cDC	HLA DR on plasmacytoid DC	Myocardial infarction	rs16890461	T	C	T	C	0.2128	-0.00720805	0.0975	0.12241	0.644873	0.0156392	8	0.04473	41189599	2.06001e-06	2	TRUE	0.00654207	22.62
ebi-a-GCST90002105	cDC	HLA DR on plasmacytoid DC	Myocardial infarction	rs16894020	A	G	A	G	0.5556	0.00338085	0.0155	0.022053	0.92274	0.0348603	6	0.1124	28340245	8.10793e-07	2	TRUE	0.00705888	24.4196
ebi-a-GCST90002105	cDC	HLA DR on plasmacytoid DC	Myocardial infarction	rs200819	G	A	G	A	-0.3651	-0.0353629	0.9721	0.983446	0.383232	0.0405558	6	0.08233	97857419	9.56996e-06	2	TRUE	0.00568919	19.6542
ebi-a-GCST90002105	cDC	HLA DR on plasmacytoid DC	Myocardial infarction	rs2496370	A	T	A	T	-0.911	0.0246509	0.0047	0.00769318	0.676572	0.0590944	6	0.2055	49127467	9.6241e-06	2	TRUE	0.00568535	19.6409
ebi-a-GCST90002105	cDC	HLA DR on plasmacytoid DC	Myocardial infarction	rs29221	G	C	G	C	0.3186	0.0145271	0.1555	0.393937	0.165665	0.0104793	6	0.04046	29589124	4.83281e-15	2	TRUE	0.0177213	61.9708
ebi-a-GCST90002105	cDC	HLA DR on plasmacytoid DC	Myocardial infarction	rs34039593	G	T	G	T	1.217	0.0595507	0.1173	0.150654	2.80233e-05	0.0142161	6	0.0446	32570311	6.25173e-146	2	TRUE	0.178062	744.147
ebi-a-GCST90002105	cDC	HLA DR on plasmacytoid DC	Myocardial infarction	rs55954128	T	C	T	C	0.1468	0.00759444	0.2159	0.315949	0.491223	0.0110326	6	0.03296	40782880	8.78699e-06	2	TRUE	0.00573851	19.8255
ebi-a-GCST90002105	cDC	HLA DR on plasmacytoid DC	Myocardial infarction	rs7204799	G	C	G	C	0.5416	0.0131835	0.9713	0.935206	0.525255	0.0207528	16	0.0817	11004549	4.00405e-11	2	TRUE	0.0126246	43.9198
ebi-a-GCST90002105	cDC	HLA DR on plasmacytoid DC	Myocardial infarction	rs74411153	G	C	G	C	1.246	0.0165954	0.0084	0.0126281	0.717079	0.0457972	6	0.1687	24144026	2.01883e-13	2	TRUE	0.0156238	54.5197
ebi-a-GCST90002105	cDC	HLA DR on plasmacytoid DC	Myocardial infarction	rs7748976	A	G	A	G	0.2325	-0.00887745	0.1367	0.28684	0.431353	0.0112819	6	0.04076	33890451	1.28301e-08	2	TRUE	0.00937791	32.5181
ebi-a-GCST90002105	cDC	HLA DR on plasmacytoid DC	Myocardial infarction	rs9267650	T	A	T	A	-0.3903	-0.012865	0.2883	0.0233099	0.703547	0.0338076	6	0.03676	31824912	7.30634e-26	2	TRUE	0.0317578	112.666
ebi-a-GCST90002105	cDC	HLA DR on plasmacytoid DC	Myocardial infarction	rs9296042	T	C	T	C	-0.294	-0.0193078	0.5014	0.502815	0.0591711	0.0102324	6	0.03041	32736005	8.65167e-22	2	TRUE	0.0264746	93.4134
ebi-a-GCST90002105	cDC	HLA DR on plasmacytoid DC	Myocardial infarction	rs952839	A	G	A	G	0.538	0.0408248	0.0151	0.00814834	0.472951	0.0568839	5	0.1139	86099942	2.44e-06	2	TRUE	0.00644952	22.2979
ebi-a-GCST90002106	cDC	HLA DR on DC	Myocardial infarction	rs11251654	A	G	A	G	0.1804	-0.00327724	0.1392	0.136582	0.825411	0.0148566	10	0.0401	3075772	7.12607e-06	2	TRUE	0.00585403	20.227
ebi-a-GCST90002106	cDC	HLA DR on DC	Myocardial infarction	rs116007826	G	A	G	A	0.8336	-0.282531	0.0686	0.000852408	0.121268	0.18234	6	0.06047	31569745	6.51929e-42	2	TRUE	0.0523943	189.925
ebi-a-GCST90002106	cDC	HLA DR on DC	Myocardial infarction	rs11644019	T	C	T	C	-0.1978	0.0013294	0.1398	0.209881	0.915649	0.0125515	16	0.04003	10863414	8.18107e-07	2	TRUE	0.00705387	24.4022
ebi-a-GCST90002106	cDC	HLA DR on DC	Myocardial infarction	rs117673964	T	A	T	A	0.5167	-0.00614973	0.0171	0.0207795	0.866981	0.0367161	8	0.1143	60190262	6.42495e-06	2	TRUE	0.00591058	20.4236
ebi-a-GCST90002106	cDC	HLA DR on DC	Myocardial infarction	rs12140470	A	C	A	C	-0.1759	-0.0246389	0.1637	0.251363	0.0363045	0.0117692	1	0.03703	115683097	2.12501e-06	2	TRUE	0.00652233	22.5513
ebi-a-GCST90002106	cDC	HLA DR on DC	Myocardial infarction	rs140657974	A	G	A	G	0.7849	-0.125069	0.0084	0.00342924	0.159761	0.0889613	16	0.1496	8010586	1.67001e-07	2	TRUE	0.0079455	27.5114
ebi-a-GCST90002106	cDC	HLA DR on DC	Myocardial infarction	rs149978880	T	C	T	C	-0.4401	-0.00361288	0.0232	0.00617233	0.955629	0.0649341	5	0.0994	66320166	9.90193e-06	2	TRUE	0.00567127	19.5919
ebi-a-GCST90002106	cDC	HLA DR on DC	Myocardial infarction	rs17794301	G	C	G	C	1.097	0.02472	0.0033	0.0152127	0.558166	0.0422155	16	0.235	6085213	3.159e-06	2	TRUE	0.00630018	21.7783
ebi-a-GCST90002106	cDC	HLA DR on DC	Myocardial infarction	rs191565346	A	G	A	G	0.9225	0.0173139	0.0044	0.00361854	0.842417	0.0870909	13	0.1971	90363666	3.01002e-06	2	TRUE	0.00633316	21.8931
ebi-a-GCST90002106	cDC	HLA DR on DC	Myocardial infarction	rs2760118	T	C	T	C	-0.1733	0.0263155	0.1679	0.335816	0.0149924	0.010818	6	0.03752	24503590	4.05005e-06	2	TRUE	0.00616885	21.3215
ebi-a-GCST90002106	cDC	HLA DR on DC	Myocardial infarction	rs34039593	G	T	G	T	1.075	0.0595507	0.1174	0.150654	2.80233e-05	0.0142161	6	0.04613	32570311	3.67282e-110	2	TRUE	0.136446	542.747
ebi-a-GCST90002106	cDC	HLA DR on DC	Myocardial infarction	rs34618458	C	A	C	A	1.681	0.0156578	0.0021	0.00745405	0.79808	0.0612033	7	0.3454	806948	1.18899e-06	2	TRUE	0.00684429	23.6722
ebi-a-GCST90002106	cDC	HLA DR on DC	Myocardial infarction	rs362522	T	C	T	C	0.3225	0.015911	0.1553	0.388181	0.129875	0.0105051	6	0.04073	29545208	3.42295e-15	2	TRUE	0.0179143	62.6582
ebi-a-GCST90002106	cDC	HLA DR on DC	Myocardial infarction	rs3843918	C	T	C	T	-0.1251	-0.0188232	0.5496	0.519458	0.0663682	0.0102527	8	0.02791	53009554	7.71898e-06	2	TRUE	0.00581145	20.079
ebi-a-GCST90002106	cDC	HLA DR on DC	Myocardial infarction	rs4085480	A	G	A	G	0.3553	0.000444601	0.032	0.0701034	0.982269	0.0200053	8	0.07792	62151870	5.34306e-06	2	TRUE	0.00601303	20.7797
ebi-a-GCST90002106	cDC	HLA DR on DC	Myocardial infarction	rs55971447	T	C	T	C	-0.3418	-0.0152555	0.2372	0.107372	0.359267	0.0166406	1	0.03192	161515326	2.90603e-26	2	TRUE	0.032284	114.595
ebi-a-GCST90002106	cDC	HLA DR on DC	Myocardial infarction	rs57500180	A	G	A	G	0.2397	-0.0161212	0.0853	0.027511	0.608506	0.031474	6	0.05176	24316682	3.82604e-06	2	TRUE	0.00620107	21.4336
ebi-a-GCST90002106	cDC	HLA DR on DC	Myocardial infarction	rs66680090	G	A	G	A	-0.1532	0.0091834	0.2067	0.209742	0.466214	0.0126032	6	0.03417	18520529	7.63994e-06	2	TRUE	0.00581454	20.0898
ebi-a-GCST90002106	cDC	HLA DR on DC	Myocardial infarction	rs7204799	G	C	G	C	0.4473	0.0131835	0.9713	0.935206	0.525255	0.0207528	16	0.08344	11004549	8.95695e-08	2	TRUE	0.00829189	28.7208
ebi-a-GCST90002106	cDC	HLA DR on DC	Myocardial infarction	rs74411153	G	C	G	C	0.8296	0.0165954	0.0084	0.0126281	0.717079	0.0457972	6	0.1711	24144026	1.31401e-06	2	TRUE	0.00679356	23.4955
ebi-a-GCST90002106	cDC	HLA DR on DC	Myocardial infarction	rs7748976	A	G	A	G	0.2659	-0.00887745	0.1365	0.28684	0.431353	0.0112819	6	0.04133	33890451	1.44099e-10	2	TRUE	0.0118995	41.3669
ebi-a-GCST90002106	cDC	HLA DR on DC	Myocardial infarction	rs9267650	T	A	T	A	-0.3215	-0.012865	0.2882	0.0233099	0.703547	0.0338076	6	0.0367	31824912	3.24863e-18	2	TRUE	0.0218404	76.6968
ebi-a-GCST90002106	cDC	HLA DR on DC	Myocardial infarction	rs9296042	T	C	T	C	-0.3191	-0.0193078	0.5014	0.502815	0.0591711	0.0102324	6	0.03045	32736005	3.02482e-25	2	TRUE	0.0309628	109.755
ebi-a-GCST90001570	Maturation stages of T cell	EM DN (CD4-CD8-) %DN	Myocardial infarction	rs1093425	G	C	G	C	-0.1546	0.00717557	0.1637	0.211115	0.567759	0.0125589	6	0.03451	101417133	7.74694e-06	2	TRUE	0.00580525	20.0575
ebi-a-GCST90001570	Maturation stages of T cell	EM DN (CD4-CD8-) %DN	Myocardial infarction	rs111902980	A	G	A	G	0.5134	0.00943548	0.0193	0.0684039	0.640108	0.0201808	1	0.09207	157954450	2.64899e-08	2	TRUE	0.00896571	31.0758
ebi-a-GCST90001570	Maturation stages of T cell	EM DN (CD4-CD8-) %DN	Myocardial infarction	rs112361235	T	C	T	C	-0.445	0.0224906	0.0162	0.0329729	0.433391	0.0287089	7	0.09722	23599680	4.87697e-06	2	TRUE	0.00605885	20.939
ebi-a-GCST90001570	Maturation stages of T cell	EM DN (CD4-CD8-) %DN	Myocardial infarction	rs116877116	A	G	A	G	0.2343	0.00320488	0.1008	0.0178426	0.933651	0.0384961	8	0.04232	135490341	3.31597e-08	2	TRUE	0.0088393	30.6338
ebi-a-GCST90001570	Maturation stages of T cell	EM DN (CD4-CD8-) %DN	Myocardial infarction	rs117099260	C	T	C	T	0.3815	-0.0149686	0.0241	0.0123656	0.752276	0.0474229	8	0.08598	116338265	9.40503e-06	2	TRUE	0.00569553	19.6762
ebi-a-GCST90001570	Maturation stages of T cell	EM DN (CD4-CD8-) %DN	Myocardial infarction	rs117301997	T	C	T	C	-0.7787	-0.0409238	0.0054	0.0444115	0.108564	0.0255028	14	0.173	46761853	6.97397e-06	2	TRUE	0.00586025	20.2486
ebi-a-GCST90001570	Maturation stages of T cell	EM DN (CD4-CD8-) %DN	Myocardial infarction	rs117470554	C	T	C	T	0.1842	0.000729186	0.1062	0.0731068	0.970436	0.0196752	9	0.04104	16436647	7.41208e-06	2	TRUE	0.00582703	20.1332
ebi-a-GCST90001570	Maturation stages of T cell	EM DN (CD4-CD8-) %DN	Myocardial infarction	rs12115038	C	T	C	T	0.1319	-0.0159499	0.2804	0.262227	0.170466	0.0116363	8	0.02911	19929781	6.05006e-06	2	TRUE	0.00593799	20.5188
ebi-a-GCST90001570	Maturation stages of T cell	EM DN (CD4-CD8-) %DN	Myocardial infarction	rs12133465	G	A	G	A	-0.6622	-0.0122335	0.0096	0.0304116	0.682846	0.0299413	1	0.1302	195430336	3.83902e-07	2	TRUE	0.00747	25.8526
ebi-a-GCST90001570	Maturation stages of T cell	EM DN (CD4-CD8-) %DN	Myocardial infarction	rs141687469	C	T	C	T	-0.4117	-0.0104281	0.0194	0.0548463	0.643373	0.0225235	17	0.0928	38885512	9.46303e-06	2	TRUE	0.00569385	19.6704
ebi-a-GCST90001570	Maturation stages of T cell	EM DN (CD4-CD8-) %DN	Myocardial infarction	rs1976208	C	A	C	A	0.1204	-0.0124121	0.4672	0.34712	0.246486	0.01071	1	0.02569	82322706	2.90402e-06	2	TRUE	0.00635007	21.9519
ebi-a-GCST90001570	Maturation stages of T cell	EM DN (CD4-CD8-) %DN	Myocardial infarction	rs2126332	G	A	G	A	0.1376	0.0203168	0.3737	0.352396	0.058883	0.010755	1	0.02629	226705690	1.74598e-07	2	TRUE	0.0079073	27.3781
ebi-a-GCST90001570	Maturation stages of T cell	EM DN (CD4-CD8-) %DN	Myocardial infarction	rs34645541	A	C	A	C	-0.6664	0.0293445	0.0093	0.020311	0.422652	0.036597	1	0.1343	195875605	7.31493e-07	2	TRUE	0.00711276	24.6074
ebi-a-GCST90001570	Maturation stages of T cell	EM DN (CD4-CD8-) %DN	Myocardial infarction	rs4871042	G	C	G	C	0.1263	0.0310044	0.6269	0.589385	0.00284256	0.0103893	8	0.02644	121144851	1.84701e-06	2	TRUE	0.00659524	22.805
ebi-a-GCST90001570	Maturation stages of T cell	EM DN (CD4-CD8-) %DN	Myocardial infarction	rs541367304	A	G	A	G	-2.131	0.0222314	0.0032	0.00458513	0.769003	0.0756995	1	0.2634	198283058	8.22243e-16	2	TRUE	0.018688	65.4158
ebi-a-GCST90001570	Maturation stages of T cell	EM DN (CD4-CD8-) %DN	Myocardial infarction	rs5756946	C	T	C	T	0.1362	0.0063321	0.4215	0.35759	0.55336	0.0106829	22	0.02616	38570219	2.054e-07	2	TRUE	0.00782506	27.0911
ebi-a-GCST90001570	Maturation stages of T cell	EM DN (CD4-CD8-) %DN	Myocardial infarction	rs61779793	T	C	T	C	-0.6924	0.00666112	0.0067	0.0464856	0.784312	0.0243369	1	0.1535	40193589	6.718e-06	2	TRUE	0.00588511	20.335
ebi-a-GCST90001570	Maturation stages of T cell	EM DN (CD4-CD8-) %DN	Myocardial infarction	rs6659397	C	T	C	T	-0.1294	0.00971057	0.4692	0.350183	0.365057	0.0107208	1	0.02597	206796165	6.57204e-07	2	TRUE	0.00717165	24.8126
ebi-a-GCST90001570	Maturation stages of T cell	EM DN (CD4-CD8-) %DN	Myocardial infarction	rs6751481	C	T	C	T	-0.1206	0.00400542	0.4704	0.526184	0.69493	0.0102134	2	0.02574	38897810	2.93002e-06	2	TRUE	0.00634648	21.9394
ebi-a-GCST90001570	Maturation stages of T cell	EM DN (CD4-CD8-) %DN	Myocardial infarction	rs6782825	A	G	A	G	0.1485	0.00919602	0.7509	0.677396	0.401667	0.0109653	3	0.02891	24484006	2.95298e-07	2	TRUE	0.00761826	26.3696
ebi-a-GCST90001570	Maturation stages of T cell	EM DN (CD4-CD8-) %DN	Myocardial infarction	rs6954002	T	A	T	A	0.1349	0.00204669	0.2276	0.224135	0.867673	0.0122839	7	0.03008	152739128	7.59696e-06	2	TRUE	0.00581775	20.1009
ebi-a-GCST90001570	Maturation stages of T cell	EM DN (CD4-CD8-) %DN	Myocardial infarction	rs74120911	C	T	C	T	-0.256	0.00834929	0.0591	0.062195	0.693004	0.0211491	10	0.05529	21616211	3.77303e-06	2	TRUE	0.00619879	21.4256
ebi-a-GCST90001570	Maturation stages of T cell	EM DN (CD4-CD8-) %DN	Myocardial infarction	rs7530076	A	G	A	G	0.4531	0.038946	0.9748	0.960318	0.139588	0.0263625	1	0.08354	195825276	6.25302e-08	2	TRUE	0.0084863	29.3999
ebi-a-GCST90001570	Maturation stages of T cell	EM DN (CD4-CD8-) %DN	Myocardial infarction	rs75679242	A	C	A	C	-0.182	0.00604047	0.1148	0.196905	0.640661	0.0129408	11	0.03969	44090370	4.65897e-06	2	TRUE	0.00608068	21.0149
ebi-a-GCST90001570	Maturation stages of T cell	EM DN (CD4-CD8-) %DN	Myocardial infarction	rs77924860	T	G	T	G	-1.506	-0.0929677	0.0015	0.0235202	0.00744783	0.0347397	11	0.3353	14032701	7.32403e-06	2	TRUE	0.00583528	20.1618
ebi-a-GCST90001570	Maturation stages of T cell	EM DN (CD4-CD8-) %DN	Myocardial infarction	rs7809394	T	C	T	C	-0.1337	0.00543807	0.2988	0.146781	0.706649	0.0144492	7	0.02772	55145382	1.47001e-06	2	TRUE	0.00672306	23.25
ebi-a-GCST90001570	Maturation stages of T cell	EM DN (CD4-CD8-) %DN	Myocardial infarction	rs9274712	T	C	T	C	0.1731	0.0183754	0.3324	0.323215	0.0942714	0.0109817	6	0.03687	32637298	2.78503e-06	2	TRUE	0.00637224	22.029
ebi-a-GCST90001873	Maturation stages of T cell	HVEM on EM CD8br	Myocardial infarction	rs112619557	A	G	A	G	-1.014	-0.130123	0.0088	0.00150288	0.327316	0.132842	15	0.2227	31777164	5.76594e-06	2	TRUE	0.00599576	20.7197
ebi-a-GCST90001873	Maturation stages of T cell	HVEM on EM CD8br	Myocardial infarction	rs11707883	C	T	C	T	-0.2405	-0.016928	0.1933	0.0923086	0.338788	0.0176967	3	0.05248	126414066	5.05895e-06	2	TRUE	0.0060732	20.9889
ebi-a-GCST90001873	Maturation stages of T cell	HVEM on EM CD8br	Myocardial infarction	rs11810872	G	A	G	A	0.1928	-0.0179695	0.3589	0.294582	0.107742	0.0111721	1	0.04291	44793667	7.71401e-06	2	TRUE	0.00583948	20.1764
ebi-a-GCST90001873	Maturation stages of T cell	HVEM on EM CD8br	Myocardial infarction	rs13136753	G	T	G	T	-0.4042	-0.00133139	0.0609	0.204323	0.920129	0.0132778	4	0.08595	17244840	2.852e-06	2	TRUE	0.00639346	22.1028
ebi-a-GCST90001873	Maturation stages of T cell	HVEM on EM CD8br	Myocardial infarction	rs139631207	A	G	A	G	0.6468	0.0528873	0.0225	0.0322359	0.068008	0.0289801	3	0.1371	136490521	2.63998e-06	2	TRUE	0.00643402	22.244
ebi-a-GCST90001873	Maturation stages of T cell	HVEM on EM CD8br	Myocardial infarction	rs139827714	G	C	G	C	0.7533	-0.0900306	0.0164	0.00442901	0.255245	0.0791337	4	0.1585	47461569	2.23702e-06	2	TRUE	0.0065291	22.5748
ebi-a-GCST90001873	Maturation stages of T cell	HVEM on EM CD8br	Myocardial infarction	rs16834073	C	T	C	T	-0.478	-0.0256465	0.0397	0.0639283	0.219791	0.0209004	2	0.1046	154560519	5.32795e-06	2	TRUE	0.00603924	20.8708
ebi-a-GCST90001873	Maturation stages of T cell	HVEM on EM CD8br	Myocardial infarction	rs1875440	C	T	C	T	0.186	0.00647495	0.4495	0.524787	0.526326	0.0102189	9	0.04154	2835973	8.23702e-06	2	TRUE	0.00579946	20.0373
ebi-a-GCST90001873	Maturation stages of T cell	HVEM on EM CD8br	Myocardial infarction	rs1886730	C	T	C	T	0.2857	0.00867862	0.5778	0.479545	0.397182	0.0102504	1	0.03952	2488608	8.55264e-13	2	TRUE	0.014978	52.2317
ebi-a-GCST90001873	Maturation stages of T cell	HVEM on EM CD8br	Myocardial infarction	rs28367600	G	A	G	A	0.2472	0.0185692	0.336	0.439232	0.0715451	0.0103047	6	0.04541	31266495	6.24597e-08	2	TRUE	0.00854842	29.617
ebi-a-GCST90001873	Maturation stages of T cell	HVEM on EM CD8br	Myocardial infarction	rs28808959	T	G	T	G	-0.308	-0.0178205	0.1171	0.18058	0.180501	0.0133067	8	0.06369	57257758	1.492e-06	2	TRUE	0.00675825	23.3726
ebi-a-GCST90001873	Maturation stages of T cell	HVEM on EM CD8br	Myocardial infarction	rs356246	T	A	T	A	-0.2086	-0.00853101	0.2474	0.242554	0.475536	0.0119565	11	0.04692	127449726	9.51897e-06	2	TRUE	0.00571798	19.7542
ebi-a-GCST90001873	Maturation stages of T cell	HVEM on EM CD8br	Myocardial infarction	rs72913358	A	T	A	T	0.5704	-0.03197	0.0253	0.0365621	0.241127	0.0272741	18	0.127	42590961	7.75408e-06	2	TRUE	0.00583486	20.1604
ebi-a-GCST90001873	Maturation stages of T cell	HVEM on EM CD8br	Myocardial infarction	rs73807141	A	G	A	G	-0.2313	-0.00191342	0.2049	0.142232	0.896178	0.0146632	3	0.04937	4772145	3.09999e-06	2	TRUE	0.00634572	21.9367
ebi-a-GCST90001873	Maturation stages of T cell	HVEM on EM CD8br	Myocardial infarction	rs76121075	T	C	T	C	-0.9078	-0.025873	0.0108	0.0304142	0.386593	0.0298829	6	0.2021	27296440	7.67892e-06	2	TRUE	0.00583615	20.1648
ebi-a-GCST90001873	Maturation stages of T cell	HVEM on EM CD8br	Myocardial infarction	rs7792156	C	T	C	T	0.3193	0.0014381	0.0906	0.135208	0.923421	0.0149608	7	0.07193	152855875	9.81997e-06	2	TRUE	0.00570053	19.6936
ebi-a-GCST90001873	Maturation stages of T cell	HVEM on EM CD8br	Myocardial infarction	rs80228817	C	A	C	A	-2.444	-0.0613099	0.0012	0.00935265	0.255037	0.0538657	14	0.5402	41599648	6.665e-06	2	TRUE	0.00592018	20.4569
ebi-a-GCST90001873	Maturation stages of T cell	HVEM on EM CD8br	Myocardial infarction	rs970181	C	T	C	T	-0.3784	-0.0304292	0.9366	0.957471	0.233103	0.0255192	6	0.08402	119527394	7.305e-06	2	TRUE	0.00586681	20.2714
ebi-a-GCST90001874	Maturation stages of T cell	HVEM on TD CD8br	Myocardial infarction	rs10842705	G	A	G	A	-0.245	-0.0164589	0.1828	0.271166	0.152226	0.011496	12	0.05406	26469016	6.39499e-06	2	TRUE	0.00594036	20.5271
ebi-a-GCST90001874	Maturation stages of T cell	HVEM on TD CD8br	Myocardial infarction	rs111696805	A	G	A	G	-1.753	-0.0786006	0.0028	0.00680139	0.208903	0.0625509	7	0.3778	54565976	3.84698e-06	2	TRUE	0.00622513	21.5173
ebi-a-GCST90001874	Maturation stages of T cell	HVEM on TD CD8br	Myocardial infarction	rs112418980	T	C	T	C	0.479	-0.0149384	0.0405	0.125519	0.33644	0.0155411	2	0.1043	34001527	4.797e-06	2	TRUE	0.0060991	21.079
ebi-a-GCST90001874	Maturation stages of T cell	HVEM on TD CD8br	Myocardial infarction	rs117738211	A	G	A	G	0.8961	0.0420041	0.0108	0.0431982	0.0974047	0.0253407	11	0.2007	93741127	8.76698e-06	2	TRUE	0.0057667	19.9235
ebi-a-GCST90001874	Maturation stages of T cell	HVEM on TD CD8br	Myocardial infarction	rs12972416	G	A	G	A	-0.2328	0.00735548	0.2069	0.226153	0.549641	0.012294	19	0.04967	44220733	3.093e-06	2	TRUE	0.00635084	21.9546
ebi-a-GCST90001874	Maturation stages of T cell	HVEM on TD CD8br	Myocardial infarction	rs140287246	T	C	T	C	-0.7782	-0.0123033	0.0148	0.0226493	0.722788	0.034683	15	0.1674	96917459	3.71202e-06	2	TRUE	0.00624841	21.5983
ebi-a-GCST90001874	Maturation stages of T cell	HVEM on TD CD8br	Myocardial infarction	rs1483108	A	G	A	G	0.193	-0.0194728	0.3998	0.405444	0.0615545	0.0104161	14	0.04261	57322045	6.48993e-06	2	TRUE	0.00593372	20.504
ebi-a-GCST90001874	Maturation stages of T cell	HVEM on TD CD8br	Myocardial infarction	rs16834073	C	T	C	T	-0.5104	-0.0256465	0.0397	0.0639283	0.219791	0.0209004	2	0.1053	154560519	1.41801e-06	2	TRUE	0.00678932	23.4807
ebi-a-GCST90001874	Maturation stages of T cell	HVEM on TD CD8br	Myocardial infarction	rs17354029	G	A	G	A	-0.2911	-0.0122065	0.1191	0.124726	0.427377	0.0153795	4	0.06467	83660842	7.36004e-06	2	TRUE	0.00586066	20.25
ebi-a-GCST90001874	Maturation stages of T cell	HVEM on TD CD8br	Myocardial infarction	rs2258734	A	G	A	G	0.2157	0.00837601	0.2863	0.346577	0.435888	0.0107501	1	0.04487	2483961	1.72001e-06	2	TRUE	0.0066788	23.0959
ebi-a-GCST90001874	Maturation stages of T cell	HVEM on TD CD8br	Myocardial infarction	rs227452	G	A	G	A	-0.2443	-0.00291931	0.8228	0.697215	0.793895	0.0111741	6	0.05322	165479017	4.89204e-06	2	TRUE	0.00609345	21.0593
ebi-a-GCST90001874	Maturation stages of T cell	HVEM on TD CD8br	Myocardial infarction	rs2862874	T	G	T	G	0.1856	0.0126153	0.4888	0.536397	0.219706	0.0102788	2	0.04108	58990485	6.85204e-06	2	TRUE	0.00590397	20.4006
ebi-a-GCST90001874	Maturation stages of T cell	HVEM on TD CD8br	Myocardial infarction	rs4075681	T	C	T	C	-0.2082	-0.0108111	0.2759	0.34377	0.314758	0.0107542	12	0.04627	50214637	7.45504e-06	2	TRUE	0.00585642	20.2353
ebi-a-GCST90001874	Maturation stages of T cell	HVEM on TD CD8br	Myocardial infarction	rs4946442	A	G	A	G	-0.1918	0.0148771	0.3288	0.378639	0.158947	0.0105614	6	0.04323	120118349	9.89601e-06	2	TRUE	0.00569465	19.6732
ebi-a-GCST90001874	Maturation stages of T cell	HVEM on TD CD8br	Myocardial infarction	rs61622210	A	G	A	G	0.3398	0.0364201	0.079	0.01512	0.38396	0.0418323	11	0.07662	57036822	9.99402e-06	2	TRUE	0.0056899	19.6567
ebi-a-GCST90001874	Maturation stages of T cell	HVEM on TD CD8br	Myocardial infarction	rs6489587	G	A	G	A	0.2044	0.0345592	0.7113	0.776675	0.00528883	0.0123917	12	0.04575	638012	8.57907e-06	2	TRUE	0.00577411	19.9493
ebi-a-GCST90001874	Maturation stages of T cell	HVEM on TD CD8br	Myocardial infarction	rs6903232	G	T	G	T	0.3326	0.0389424	0.1159	0.145969	0.00675818	0.0143777	6	0.06514	121724473	3.80601e-07	2	TRUE	0.00752814	26.0553
ebi-a-GCST90001874	Maturation stages of T cell	HVEM on TD CD8br	Myocardial infarction	rs73597199	C	T	C	T	0.2045	-0.00405679	0.3256	0.0716193	0.838737	0.0199342	11	0.04527	134924887	6.81397e-06	2	TRUE	0.00590222	20.3945
ebi-a-GCST90001874	Maturation stages of T cell	HVEM on TD CD8br	Myocardial infarction	rs74414172	T	C	T	C	-0.5747	0.0328382	0.0281	0.0226043	0.342902	0.0346232	1	0.1244	210532944	4.28105e-06	2	TRUE	0.00617126	21.3299
ebi-a-GCST90001874	Maturation stages of T cell	HVEM on TD CD8br	Myocardial infarction	rs75776206	C	T	C	T	0.3361	-0.0450522	0.091	0.0279196	0.148218	0.0311595	9	0.07228	95793215	3.66699e-06	2	TRUE	0.00625169	21.6097
ebi-a-GCST90001874	Maturation stages of T cell	HVEM on TD CD8br	Myocardial infarction	rs76481969	A	G	A	G	0.4077	-0.0180218	0.0605	0.0640982	0.394848	0.0211807	13	0.0875	55625565	3.51099e-06	2	TRUE	0.00627699	21.6976
ebi-a-GCST90001874	Maturation stages of T cell	HVEM on TD CD8br	Myocardial infarction	rs78305076	G	A	G	A	0.8563	0.0298062	0.0124	0.0337753	0.295624	0.0284991	14	0.1833	34314839	3.323e-06	2	TRUE	0.00630955	21.8109
ebi-a-GCST90001874	Maturation stages of T cell	HVEM on TD CD8br	Myocardial infarction	rs80235303	T	C	T	C	-0.3814	0.00913354	0.0666	0.0604408	0.673144	0.0216518	6	0.08381	159828798	5.87395e-06	2	TRUE	0.00598937	20.6975
ebi-a-GCST90001874	Maturation stages of T cell	HVEM on TD CD8br	Myocardial infarction	rs8057943	A	C	A	C	-0.231	-0.0044034	0.7887	0.661272	0.685037	0.0108565	16	0.0506	80431900	5.48504e-06	2	TRUE	0.00602723	20.8291
ebi-a-GCST90001874	Maturation stages of T cell	HVEM on TD CD8br	Myocardial infarction	rs9696823	G	A	G	A	-0.2183	0.000430716	0.3344	0.323423	0.968575	0.010933	9	0.04273	26754888	3.75898e-07	2	TRUE	0.00753662	26.0849
ebi-a-GCST90002098	Maturation stages of T cell	CD45RA on naive CD4+	Myocardial infarction	rs10022333	G	C	G	C	-0.1337	0.0049552	0.2527	0.228384	0.683968	0.0121733	4	0.02982	19362367	7.58298e-06	2	TRUE	0.00581481	20.0907
ebi-a-GCST90002098	Maturation stages of T cell	CD45RA on naive CD4+	Myocardial infarction	rs113885925	T	C	T	C	0.4252	0.041555	0.0203	0.0125982	0.359556	0.0453552	2	0.09388	38094107	6.15503e-06	2	TRUE	0.00593303	20.5016
ebi-a-GCST90002098	Maturation stages of T cell	CD45RA on naive CD4+	Myocardial infarction	rs115645435	C	T	C	T	0.4693	0.00283133	0.0153	0.0172843	0.943186	0.0397292	4	0.1042	22091595	6.92006e-06	2	TRUE	0.0058672	20.2728
ebi-a-GCST90002098	Maturation stages of T cell	CD45RA on naive CD4+	Myocardial infarction	rs117626397	G	A	G	A	2.551	0.018425	0.0005	0.0154539	0.669761	0.0432029	10	0.5596	131423918	5.36105e-06	2	TRUE	0.00600991	20.7689
ebi-a-GCST90002098	Maturation stages of T cell	CD45RA on naive CD4+	Myocardial infarction	rs12730924	G	A	G	A	0.1271	0.0174846	0.2859	0.333427	0.108522	0.0108947	1	0.02865	10870863	9.44909e-06	2	TRUE	0.00569354	19.6693
ebi-a-GCST90002098	Maturation stages of T cell	CD45RA on naive CD4+	Myocardial infarction	rs138915779	A	C	A	C	1.33	0.128975	0.0036	0.0158533	0.00127028	0.0400218	1	0.2281	190079170	6.18899e-09	2	TRUE	0.00979486	33.9782
ebi-a-GCST90002098	Maturation stages of T cell	CD45RA on naive CD4+	Myocardial infarction	rs139544135	T	C	T	C	0.3938	0.111727	0.0223	0.00899287	0.0408602	0.0546355	2	0.08713	37885284	6.45595e-06	2	TRUE	0.00590831	20.4156
ebi-a-GCST90002098	Maturation stages of T cell	CD45RA on naive CD4+	Myocardial infarction	rs144138175	T	C	T	C	0.3973	0.0591818	0.0244	0.00745136	0.323346	0.0599246	2	0.08591	44957486	3.926e-06	2	TRUE	0.00618409	21.3745
ebi-a-GCST90002098	Maturation stages of T cell	CD45RA on naive CD4+	Myocardial infarction	rs145947216	T	C	T	C	0.7147	-0.0403659	0.0375	0.00751709	0.50117	0.0600102	2	0.07055	38596674	9.977e-24	2	TRUE	0.0289932	102.565
ebi-a-GCST90002098	Maturation stages of T cell	CD45RA on naive CD4+	Myocardial infarction	rs146899923	C	T	C	T	0.6632	0.0310782	0.0091	0.0190724	0.413081	0.0379705	1	0.1411	195919849	2.70203e-06	2	TRUE	0.00638665	22.0791
ebi-a-GCST90002098	Maturation stages of T cell	CD45RA on naive CD4+	Myocardial infarction	rs147071297	A	G	A	G	1.525	0.0663702	0.0036	0.0214715	0.0641254	0.0358505	1	0.2126	191648600	9.25124e-13	2	TRUE	0.0147496	51.4234
ebi-a-GCST90002098	Maturation stages of T cell	CD45RA on naive CD4+	Myocardial infarction	rs147692482	T	C	T	C	0.6089	0.0225321	0.0246	0.0149307	0.592992	0.042155	2	0.08426	39864242	6.3183e-13	2	TRUE	0.0149665	52.1911
ebi-a-GCST90002098	Maturation stages of T cell	CD45RA on naive CD4+	Myocardial infarction	rs1641548	T	C	T	C	0.176	-0.00250794	0.1533	0.136596	0.867234	0.0150021	17	0.03597	7574779	1.04501e-06	2	TRUE	0.00691752	23.9272
ebi-a-GCST90002098	Maturation stages of T cell	CD45RA on naive CD4+	Myocardial infarction	rs17583875	A	G	A	G	2.212	0.0135015	0.0029	0.0216863	0.700747	0.0351315	1	0.2318	197924770	2.83074e-21	2	TRUE	0.0258111	91.0103
ebi-a-GCST90002098	Maturation stages of T cell	CD45RA on naive CD4+	Myocardial infarction	rs182240059	G	C	G	C	0.6602	0.0203092	0.0351	0.0152896	0.631638	0.0423617	2	0.07094	38955419	2.53105e-20	2	TRUE	0.0245799	86.5597
ebi-a-GCST90002098	Maturation stages of T cell	CD45RA on naive CD4+	Myocardial infarction	rs187089343	C	A	C	A	1.023	-0.0139276	0.004	0.0140257	0.747992	0.0433492	1	0.206	182091538	7.12492e-07	2	TRUE	0.00712414	24.647
ebi-a-GCST90002098	Maturation stages of T cell	CD45RA on naive CD4+	Myocardial infarction	rs2037224	A	T	A	T	-0.2208	0.000287759	0.9191	0.955771	0.990874	0.0251593	2	0.04855	45957253	5.64495e-06	2	TRUE	0.00598184	20.6713
ebi-a-GCST90002098	Maturation stages of T cell	CD45RA on naive CD4+	Myocardial infarction	rs28590272	G	A	G	A	0.1304	-0.0213666	0.2668	0.419445	0.0398786	0.0103974	7	0.02937	50360663	9.35901e-06	2	TRUE	0.00570275	19.7013
ebi-a-GCST90002098	Maturation stages of T cell	CD45RA on naive CD4+	Myocardial infarction	rs34558770	T	C	T	C	0.4963	-0.000835209	0.1871	0.0573642	0.969857	0.0221028	2	0.03241	38933040	5.75043e-51	2	TRUE	0.0638687	234.357
ebi-a-GCST90002098	Maturation stages of T cell	CD45RA on naive CD4+	Myocardial infarction	rs35550194	A	G	A	G	0.3391	0.0355327	0.0375	0.0594272	0.102189	0.0217414	3	0.06779	10639764	6.00095e-07	2	TRUE	0.00722761	25.0076
ebi-a-GCST90002098	Maturation stages of T cell	CD45RA on naive CD4+	Myocardial infarction	rs35592432	C	G	C	G	-0.4046	0.00932882	0.0259	0.0248901	0.7754	0.0326961	3	0.08034	71355240	5.04801e-07	2	TRUE	0.00732513	25.3475
ebi-a-GCST90002098	Maturation stages of T cell	CD45RA on naive CD4+	Myocardial infarction	rs4952123	A	G	A	G	0.1414	-0.00576278	0.2809	0.259307	0.62638	0.0118374	2	0.02939	30573621	1.56498e-06	2	TRUE	0.00668968	23.1338
ebi-a-GCST90002098	Maturation stages of T cell	CD45RA on naive CD4+	Myocardial infarction	rs531042	T	G	T	G	-0.1404	0.0140513	0.7608	0.828787	0.300426	0.0135693	6	0.03111	124879453	6.65396e-06	2	TRUE	0.005891	20.3555
ebi-a-GCST90002098	Maturation stages of T cell	CD45RA on naive CD4+	Myocardial infarction	rs55733272	C	G	C	G	0.1463	-0.00162428	0.194	0.223046	0.896801	0.012523	18	0.0328	4765016	8.46993e-06	2	TRUE	0.00575513	19.8833
ebi-a-GCST90002098	Maturation stages of T cell	CD45RA on naive CD4+	Myocardial infarction	rs61913600	G	A	G	A	0.1272	0.00214482	0.332	0.354053	0.842594	0.0108009	12	0.0278	12884357	4.917e-06	2	TRUE	0.00605435	20.9234
ebi-a-GCST90002098	Maturation stages of T cell	CD45RA on naive CD4+	Myocardial infarction	rs61938012	A	G	A	G	-0.1286	0.0102749	0.2789	0.291824	0.362741	0.0112892	12	0.02895	119526748	9.22104e-06	2	TRUE	0.00570846	19.7211
ebi-a-GCST90002098	Maturation stages of T cell	CD45RA on naive CD4+	Myocardial infarction	rs62328019	T	C	T	C	0.2505	0.0503282	0.0565	0.0930491	0.00431927	0.0176352	4	0.05636	147691255	9.15293e-06	2	TRUE	0.00571485	19.7433
ebi-a-GCST90002098	Maturation stages of T cell	CD45RA on naive CD4+	Myocardial infarction	rs72783052	A	C	A	C	-0.3646	0.0363125	0.0273	0.0671607	0.0774194	0.0205637	2	0.08176	31031326	8.54791e-06	2	TRUE	0.00575263	19.8746
ebi-a-GCST90002098	Maturation stages of T cell	CD45RA on naive CD4+	Myocardial infarction	rs72859264	A	G	A	G	-0.4805	0.00968277	0.0139	0.0347391	0.729263	0.0279763	11	0.108	11304233	8.93305e-06	2	TRUE	0.00572619	19.7827
ebi-a-GCST90002098	Maturation stages of T cell	CD45RA on naive CD4+	Myocardial infarction	rs74967706	C	T	C	T	0.7222	-0.0124894	0.0089	0.0305754	0.676427	0.0299259	1	0.1347	195466150	8.94602e-08	2	TRUE	0.00829436	28.7294
ebi-a-GCST90002098	Maturation stages of T cell	CD45RA on naive CD4+	Myocardial infarction	rs75425544	T	C	T	C	-0.4207	-0.0149448	0.0192	0.0118007	0.75642	0.0481805	20	0.09318	31591228	6.58506e-06	2	TRUE	0.00589592	20.3726
ebi-a-GCST90002098	Maturation stages of T cell	CD45RA on naive CD4+	Myocardial infarction	rs7605193	G	T	G	T	-0.3245	-0.0181781	0.0643	0.0558364	0.413298	0.0222198	2	0.05318	38698112	1.19001e-09	2	TRUE	0.010717	37.2117
ebi-a-GCST90002098	Maturation stages of T cell	CD45RA on naive CD4+	Myocardial infarction	rs79000121	G	A	G	A	-0.3227	-0.0207819	0.0416	0.0742805	0.289164	0.0196064	7	0.0645	10126364	5.96499e-07	2	TRUE	0.00723015	25.0165
ebi-a-GCST90002098	Maturation stages of T cell	CD45RA on naive CD4+	Myocardial infarction	rs79505210	T	C	T	C	0.4859	-0.00148601	0.0194	0.0290467	0.961483	0.0307712	12	0.09477	132969270	3.13199e-07	2	TRUE	0.00759038	26.2724
ebi-a-GCST90002098	Maturation stages of T cell	CD45RA on naive CD4+	Myocardial infarction	rs79747818	T	C	T	C	0.3184	3.73828e-05	0.0689	0.00618497	0.999556	0.0671538	2	0.0526	41757305	1.59302e-09	2	TRUE	0.0105485	36.6203
ebi-a-GCST90002098	Maturation stages of T cell	CD45RA on naive CD4+	Myocardial infarction	rs80218323	C	T	C	T	1.063	-0.0266763	0.0027	0.00606572	0.687084	0.0662245	2	0.2321	47895778	4.86799e-06	2	TRUE	0.00606589	20.9635
ebi-a-GCST90002098	Maturation stages of T cell	CD45RA on naive CD4+	Myocardial infarction	rs917116	G	T	G	T	0.1762	0.00926248	0.2548	0.182459	0.482232	0.013181	7	0.0299	28172739	4.25598e-09	2	TRUE	0.0100029	34.707
ebi-a-GCST90002098	Maturation stages of T cell	CD45RA on naive CD4+	Myocardial infarction	rs9852668	G	A	G	A	-0.3956	0.0610659	0.0225	0.0163953	0.137025	0.0410676	3	0.08788	11614622	7.02393e-06	2	TRUE	0.00586138	20.2525
ebi-a-GCST90001981	Monocyte	CD40 on CD14+ CD16+ monocyte	Myocardial infarction	rs113063605	G	A	G	A	0.1912	-0.00250352	0.1108	0.139553	0.865768	0.0148106	1	0.03935	161246613	1.228e-06	2	TRUE	0.00682235	23.5957
ebi-a-GCST90001981	Monocyte	CD40 on CD14+ CD16+ monocyte	Myocardial infarction	rs117572234	C	T	C	T	0.4177	0.282311	0.0192	0.00104098	0.109348	0.17632	16	0.09345	59420596	8.05508e-06	2	TRUE	0.00577928	19.9672
ebi-a-GCST90001981	Monocyte	CD40 on CD14+ CD16+ monocyte	Myocardial infarction	rs11906777	A	G	A	G	0.2037	-0.0141188	0.1142	0.14553	0.330294	0.0145028	20	0.03963	39374731	2.89101e-07	2	TRUE	0.00762832	26.4047
ebi-a-GCST90001981	Monocyte	CD40 on CD14+ CD16+ monocyte	Myocardial infarction	rs11992049	T	C	T	C	0.1873	-0.0148386	0.1035	0.0702754	0.457911	0.0199903	8	0.04126	78906008	5.83405e-06	2	TRUE	0.00595993	20.5951
ebi-a-GCST90001981	Monocyte	CD40 on CD14+ CD16+ monocyte	Myocardial infarction	rs12443555	A	G	A	G	1.31	-0.0165714	0.0023	0.0472572	0.490469	0.0240317	16	0.2617	81615369	5.79495e-07	2	TRUE	0.00723771	25.0428
ebi-a-GCST90001981	Monocyte	CD40 on CD14+ CD16+ monocyte	Myocardial infarction	rs12517933	C	T	C	T	-0.1387	0.00309401	0.2168	0.0551399	0.890213	0.0224148	5	0.03026	173665451	4.72204e-06	2	TRUE	0.0060756	20.9972
ebi-a-GCST90001981	Monocyte	CD40 on CD14+ CD16+ monocyte	Myocardial infarction	rs138540869	T	C	T	C	0.3866	-0.0300647	0.0253	0.00397836	0.71231	0.0815299	5	0.07943	62602530	1.184e-06	2	TRUE	0.00684529	23.6756
ebi-a-GCST90001981	Monocyte	CD40 on CD14+ CD16+ monocyte	Myocardial infarction	rs139839882	T	C	T	C	0.3046	-0.0383889	0.046	0.0138044	0.389146	0.0445778	15	0.06158	30291728	7.89096e-07	2	TRUE	0.00706839	24.4527
ebi-a-GCST90001981	Monocyte	CD40 on CD14+ CD16+ monocyte	Myocardial infarction	rs141130258	T	G	T	G	0.4455	0.140589	0.0166	0.00377503	0.100665	0.0856392	7	0.09706	101436472	4.57699e-06	2	TRUE	0.0060923	21.0553
ebi-a-GCST90001981	Monocyte	CD40 on CD14+ CD16+ monocyte	Myocardial infarction	rs148922794	T	C	T	C	0.2587	-0.0225823	0.0712	0.0205479	0.533459	0.0362632	20	0.0482	44930372	8.55106e-08	2	TRUE	0.00831179	28.7903
ebi-a-GCST90001981	Monocyte	CD40 on CD14+ CD16+ monocyte	Myocardial infarction	rs149632680	G	A	G	A	0.8538	-0.0123786	0.005	0.00397011	0.881709	0.0831879	8	0.1863	24034923	4.76201e-06	2	TRUE	0.00607381	20.991
ebi-a-GCST90001981	Monocyte	CD40 on CD14+ CD16+ monocyte	Myocardial infarction	rs1801274	G	A	G	A	0.4646	-0.0204407	0.3267	0.50334	0.0454831	0.0102195	1	0.02562	161479745	2.0611e-70	2	TRUE	0.0873247	328.66
ebi-a-GCST90001981	Monocyte	CD40 on CD14+ CD16+ monocyte	Myocardial infarction	rs186177055	T	A	T	A	1.047	-0.0145321	0.0033	0.0367219	0.593827	0.0272495	15	0.2214	81421309	2.30701e-06	2	TRUE	0.0064646	22.3504
ebi-a-GCST90001981	Monocyte	CD40 on CD14+ CD16+ monocyte	Myocardial infarction	rs2664523	A	G	A	G	0.3595	0.00133096	0.0427	0.109505	0.935128	0.0163517	20	0.06265	45318042	1.034e-08	2	TRUE	0.00948932	32.9081
ebi-a-GCST90001981	Monocyte	CD40 on CD14+ CD16+ monocyte	Myocardial infarction	rs4810481	G	T	G	T	-0.4198	0.0230104	0.9833	0.91896	0.218758	0.0187101	20	0.0934	44571079	7.18307e-06	2	TRUE	0.00584341	20.1901
ebi-a-GCST90001981	Monocyte	CD40 on CD14+ CD16+ monocyte	Myocardial infarction	rs60072425	C	A	C	A	1.117	-0.017182	0.0026	0.0527019	0.454878	0.0229919	4	0.2307	77781605	1.335e-06	2	TRUE	0.00677453	23.4292
ebi-a-GCST90001981	Monocyte	CD40 on CD14+ CD16+ monocyte	Myocardial infarction	rs6687275	G	T	G	T	0.1985	-0.0138856	0.2729	0.155694	0.329779	0.0142481	1	0.02838	161515638	3.16811e-12	2	TRUE	0.0140339	48.8926
ebi-a-GCST90001981	Monocyte	CD40 on CD14+ CD16+ monocyte	Myocardial infarction	rs72749639	A	C	A	C	1.566	-0.014123	0.0015	0.0542888	0.534155	0.0227175	15	0.3192	70326266	9.70689e-07	2	TRUE	0.00695421	24.055
ebi-a-GCST90001981	Monocyte	CD40 on CD14+ CD16+ monocyte	Myocardial infarction	rs72927495	C	T	C	T	0.3454	-0.0304326	0.0274	0.0202192	0.405649	0.0365964	1	0.077	17880459	7.47102e-06	2	TRUE	0.00582034	20.1099
ebi-a-GCST90001981	Monocyte	CD40 on CD14+ CD16+ monocyte	Myocardial infarction	rs745307	A	G	A	G	0.6978	-0.0338084	0.1461	0.252116	0.00415671	0.0117963	20	0.03329	44747086	3.77572e-92	2	TRUE	0.113347	439.118
ebi-a-GCST90001981	Monocyte	CD40 on CD14+ CD16+ monocyte	Myocardial infarction	rs77649171	T	C	T	C	0.5129	0.0731885	0.012	0.00300818	0.451412	0.0971877	3	0.1111	171098461	4.00304e-06	2	TRUE	0.00616273	21.3002
ebi-a-GCST90001983	Monocyte	CD14 on CD14+ CD16+ monocyte	Myocardial infarction	rs10071982	G	A	G	A	-0.1153	0.0192632	0.512	0.641679	0.0710575	0.0106714	5	0.02494	62703251	3.91697e-06	2	TRUE	0.00618008	21.3606
ebi-a-GCST90001983	Monocyte	CD14 on CD14+ CD16+ monocyte	Myocardial infarction	rs117306778	T	G	T	G	-0.2604	0.00992232	0.0485	0.0291262	0.744257	0.030416	16	0.05719	77769277	5.46298e-06	2	TRUE	0.00599585	20.72
ebi-a-GCST90001983	Monocyte	CD14 on CD14+ CD16+ monocyte	Myocardial infarction	rs12262055	T	C	T	C	-0.1408	-0.000797112	0.192	0.259203	0.945843	0.0117347	10	0.03132	7633337	7.12098e-06	2	TRUE	0.00584569	20.198
ebi-a-GCST90001983	Monocyte	CD14 on CD14+ CD16+ monocyte	Myocardial infarction	rs12593041	T	C	T	C	0.1733	-0.00982439	0.1238	0.15247	0.490434	0.0142461	15	0.03657	52443107	2.23398e-06	2	TRUE	0.00649141	22.4437
ebi-a-GCST90001983	Monocyte	CD14 on CD14+ CD16+ monocyte	Myocardial infarction	rs13043397	T	C	T	C	0.1236	-0.0252702	0.3021	0.341099	0.0198317	0.0108479	20	0.0267	42848689	3.819e-06	2	TRUE	0.00619634	21.4171
ebi-a-GCST90001983	Monocyte	CD14 on CD14+ CD16+ monocyte	Myocardial infarction	rs13248932	C	T	C	T	0.1727	-0.0046343	0.1187	0.13989	0.752821	0.0147157	8	0.03761	58311929	4.55198e-06	2	TRUE	0.00609737	21.0729
ebi-a-GCST90001983	Monocyte	CD14 on CD14+ CD16+ monocyte	Myocardial infarction	rs17111403	T	C	T	C	-0.237	0.0473027	0.0542	0.0356078	0.0890841	0.027821	14	0.05339	41540685	9.33899e-06	2	TRUE	0.00570052	19.6936
ebi-a-GCST90001983	Monocyte	CD14 on CD14+ CD16+ monocyte	Myocardial infarction	rs2569177	T	G	T	G	0.1645	-0.0148457	0.3057	0.356917	0.16384	0.0106629	5	0.02658	139992162	6.78094e-10	2	TRUE	0.0110212	38.2797
ebi-a-GCST90001983	Monocyte	CD14 on CD14+ CD16+ monocyte	Myocardial infarction	rs26894	C	T	C	T	-0.1154	-0.0139959	0.391	0.263774	0.228382	0.0116193	5	0.02491	80417663	3.76504e-06	2	TRUE	0.00620556	21.4492
ebi-a-GCST90001983	Monocyte	CD14 on CD14+ CD16+ monocyte	Myocardial infarction	rs61922057	T	C	T	C	-0.1893	0.000300332	0.1003	0.103923	0.985776	0.0168463	12	0.04005	12505767	2.362e-06	2	TRUE	0.00645807	22.3277
ebi-a-GCST90001983	Monocyte	CD14 on CD14+ CD16+ monocyte	Myocardial infarction	rs62037895	G	A	G	A	-0.1502	-0.0113196	0.1526	0.160299	0.417295	0.0139555	15	0.03389	31653646	9.62299e-06	2	TRUE	0.00568254	19.6311
ebi-a-GCST90001983	Monocyte	CD14 on CD14+ CD16+ monocyte	Myocardial infarction	rs6671847	A	G	A	G	0.1769	-0.0159309	0.2995	0.455519	0.121199	0.0102796	1	0.02681	161478810	4.70111e-11	2	TRUE	0.0125088	43.512
ebi-a-GCST90001983	Monocyte	CD14 on CD14+ CD16+ monocyte	Myocardial infarction	rs71586370	C	T	C	T	-0.7623	0.0607958	0.0058	0.0127194	0.184277	0.0457902	5	0.1631	102625786	3.06401e-06	2	TRUE	0.00631557	21.8319
ebi-a-GCST90001983	Monocyte	CD14 on CD14+ CD16+ monocyte	Myocardial infarction	rs9406865	T	A	T	A	-0.2387	0.0216439	0.0575	0.133095	0.148284	0.0149721	9	0.05194	25219707	4.43803e-06	2	TRUE	0.00610746	21.1081
ebi-a-GCST90001989	Monocyte	CD40 on CD14- CD16+ monocyte	Myocardial infarction	rs10762188	A	G	A	G	0.1247	-0.0106122	0.2766	0.413447	0.306859	0.0103854	10	0.02815	69876930	9.71292e-06	2	TRUE	0.00567707	19.6121
ebi-a-GCST90001989	Monocyte	CD40 on CD14- CD16+ monocyte	Myocardial infarction	rs11032433	C	T	C	T	-0.1433	0.01771	0.2084	0.207755	0.160397	0.0126163	11	0.0307	33895527	3.14702e-06	2	TRUE	0.00629929	21.7752
ebi-a-GCST90001989	Monocyte	CD40 on CD14- CD16+ monocyte	Myocardial infarction	rs111436326	T	C	T	C	0.4119	-0.0623696	0.034	0.00740658	0.289628	0.0588982	20	0.06902	42701487	2.627e-09	2	TRUE	0.010256	35.5943
ebi-a-GCST90001989	Monocyte	CD40 on CD14- CD16+ monocyte	Myocardial infarction	rs12122366	T	C	T	C	0.2105	0.00477911	0.1034	0.0499437	0.839466	0.0235917	1	0.04101	162563661	2.99799e-07	2	TRUE	0.00760727	26.3313
ebi-a-GCST90001989	Monocyte	CD40 on CD14- CD16+ monocyte	Myocardial infarction	rs12233381	A	G	A	G	0.1878	-0.00269199	0.1011	0.130781	0.860508	0.0153191	3	0.04148	194232621	6.15602e-06	2	TRUE	0.00592859	20.4862
ebi-a-GCST90001989	Monocyte	CD40 on CD14- CD16+ monocyte	Myocardial infarction	rs139376787	A	G	A	G	-0.3125	-0.0478252	0.0758	0.00735967	0.430452	0.0606597	1	0.04775	161847528	6.85173e-11	2	TRUE	0.0123082	42.8056
ebi-a-GCST90001989	Monocyte	CD40 on CD14- CD16+ monocyte	Myocardial infarction	rs139922750	A	C	A	C	2.548	-0.0468746	0.0004	0.0237301	0.163216	0.0336179	12	0.5587	64437951	5.243e-06	2	TRUE	0.00601508	20.7869
ebi-a-GCST90001989	Monocyte	CD40 on CD14- CD16+ monocyte	Myocardial infarction	rs143602490	T	A	T	A	0.6066	0.0324008	0.0093	0.0294514	0.290697	0.0306653	20	0.1294	44010127	2.84603e-06	2	TRUE	0.00635315	21.9626
ebi-a-GCST90001989	Monocyte	CD40 on CD14- CD16+ monocyte	Myocardial infarction	rs146963227	A	G	A	G	-0.5007	0.113921	0.0151	0.00101874	0.481582	0.161874	4	0.1014	17530633	8.23493e-07	2	TRUE	0.00704417	24.3684
ebi-a-GCST90001989	Monocyte	CD40 on CD14- CD16+ monocyte	Myocardial infarction	rs148765873	C	T	C	T	-0.3497	-0.0841623	0.0453	0.00759803	0.151085	0.0586207	1	0.06275	161221713	2.69302e-08	2	TRUE	0.00895525	31.0392
ebi-a-GCST90001989	Monocyte	CD40 on CD14- CD16+ monocyte	Myocardial infarction	rs1801274	G	A	G	A	0.5292	-0.0204407	0.3264	0.50334	0.0454831	0.0102195	1	0.02548	161479745	1.28914e-90	2	TRUE	0.11151	431.11
ebi-a-GCST90001989	Monocyte	CD40 on CD14- CD16+ monocyte	Myocardial infarction	rs34658867	C	A	C	A	0.4042	0.0168926	0.0456	0.0222877	0.630268	0.0350942	20	0.06064	44977184	3.03529e-11	2	TRUE	0.0127619	44.4039
ebi-a-GCST90001989	Monocyte	CD40 on CD14- CD16+ monocyte	Myocardial infarction	rs35989582	A	G	A	G	0.1363	0.00463787	0.2092	0.336183	0.667722	0.0108039	6	0.03048	170460783	7.95591e-06	2	TRUE	0.00578446	19.9852
ebi-a-GCST90001989	Monocyte	CD40 on CD14- CD16+ monocyte	Myocardial infarction	rs3788395	A	G	A	G	0.1299	-0.0043724	0.2412	0.199453	0.734455	0.0128902	22	0.02874	26738732	6.37793e-06	2	TRUE	0.00590869	20.417
ebi-a-GCST90001989	Monocyte	CD40 on CD14- CD16+ monocyte	Myocardial infarction	rs55872505	G	T	G	T	0.5977	-0.0747999	0.0088	0.0305618	0.0119248	0.029749	3	0.1351	87076367	9.87893e-06	2	TRUE	0.00566252	19.5615
ebi-a-GCST90001989	Monocyte	CD40 on CD14- CD16+ monocyte	Myocardial infarction	rs56330830	C	T	C	T	0.1752	-0.0176943	0.8589	0.75258	0.13571	0.0118598	4	0.03614	19891513	1.30599e-06	2	TRUE	0.0067913	23.4876
ebi-a-GCST90001989	Monocyte	CD40 on CD14- CD16+ monocyte	Myocardial infarction	rs60072425	C	A	C	A	1.1	-0.017182	0.0026	0.0527019	0.454878	0.0229919	4	0.2288	77781605	1.567e-06	2	TRUE	0.0066801	23.1005
ebi-a-GCST90001989	Monocyte	CD40 on CD14- CD16+ monocyte	Myocardial infarction	rs6032211	A	G	A	G	0.189	-0.0243452	0.1838	0.130268	0.107721	0.0151351	20	0.0324	44092301	5.94607e-09	2	TRUE	0.00980337	34.008
ebi-a-GCST90001989	Monocyte	CD40 on CD14- CD16+ monocyte	Myocardial infarction	rs6073077	A	G	A	G	0.2468	0.0412157	0.0562	0.00504627	0.558461	0.0704387	20	0.05447	42024411	6.04199e-06	2	TRUE	0.00593758	20.5174
ebi-a-GCST90001989	Monocyte	CD40 on CD14- CD16+ monocyte	Myocardial infarction	rs61784602	C	T	C	T	1.404	-0.130453	0.0015	0.00517274	0.0686009	0.0716364	1	0.3137	46796909	7.92191e-06	2	TRUE	0.00579431	20.0195
ebi-a-GCST90001989	Monocyte	CD40 on CD14- CD16+ monocyte	Myocardial infarction	rs6687275	G	T	G	T	0.339	-0.0138856	0.2737	0.155694	0.329779	0.0142481	1	0.02812	161515638	7.56484e-33	2	TRUE	0.0405698	145.25
ebi-a-GCST90001989	Monocyte	CD40 on CD14- CD16+ monocyte	Myocardial infarction	rs745307	A	G	A	G	0.7089	-0.0338084	0.1464	0.252116	0.00415671	0.0117963	20	0.03346	44747086	5.02921e-94	2	TRUE	0.115513	448.606
ebi-a-GCST90001989	Monocyte	CD40 on CD14- CD16+ monocyte	Myocardial infarction	rs75698615	A	T	A	T	-0.2587	-0.0287935	0.054	0.0277238	0.360883	0.0315137	3	0.05556	186653458	3.34303e-06	2	TRUE	0.00626842	21.6678
ebi-a-GCST90001989	Monocyte	CD40 on CD14- CD16+ monocyte	Myocardial infarction	rs77649171	T	C	T	C	0.5253	0.0731885	0.012	0.00300818	0.451412	0.0971877	3	0.1106	171098461	2.10601e-06	2	TRUE	0.00652055	22.5451
ebi-a-GCST90001989	Monocyte	CD40 on CD14- CD16+ monocyte	Myocardial infarction	rs77774351	G	C	G	C	0.374	-0.0165031	0.0358	0.0665818	0.421989	0.0205524	6	0.06677	22713558	2.28502e-08	2	TRUE	0.00904596	31.3565
ebi-a-GCST90001989	Monocyte	CD40 on CD14- CD16+ monocyte	Myocardial infarction	rs78162364	T	G	T	G	0.4438	0.0341767	0.0156	0.0240716	0.305276	0.0333371	14	0.09869	98109448	7.10591e-06	2	TRUE	0.00584926	20.2104
ebi-a-GCST90001989	Monocyte	CD40 on CD14- CD16+ monocyte	Myocardial infarction	rs78824072	T	G	T	G	0.1931	0.0547595	0.096	0.027849	0.0811279	0.0313956	5	0.04257	96185002	5.886e-06	2	TRUE	0.00595094	20.5639
ebi-a-GCST90001995	Monocyte	CX3CR1 on monocyte	Myocardial infarction	rs10951824	C	G	C	G	-0.1268	0.0121959	0.3248	0.377258	0.246944	0.0105336	7	0.02663	45618083	1.986e-06	2	TRUE	0.00655332	22.6591
ebi-a-GCST90001995	Monocyte	CX3CR1 on monocyte	Myocardial infarction	rs115689956	G	A	G	A	0.1997	0.0184074	0.1032	0.122453	0.240854	0.0156946	7	0.04096	78974417	1.133e-06	2	TRUE	0.00686852	23.7566
ebi-a-GCST90001995	Monocyte	CX3CR1 on monocyte	Myocardial infarction	rs117498337	G	C	G	C	-0.1643	-0.0253517	0.1411	0.0393848	0.348503	0.0270419	11	0.0359	123076792	4.85803e-06	2	TRUE	0.00605715	20.9331
ebi-a-GCST90001995	Monocyte	CX3CR1 on monocyte	Myocardial infarction	rs17095454	C	T	C	T	-1.068	-0.113573	0.0029	0.00303593	0.247288	0.0981648	10	0.2229	113333619	1.72898e-06	2	TRUE	0.00663516	22.944
ebi-a-GCST90001995	Monocyte	CX3CR1 on monocyte	Myocardial infarction	rs17521541	A	T	A	T	0.8194	0.00945757	0.0063	0.0105988	0.850014	0.0500134	5	0.1614	24624788	4.04697e-07	2	TRUE	0.00744322	25.7592
ebi-a-GCST90001995	Monocyte	CX3CR1 on monocyte	Myocardial infarction	rs17556553	A	G	A	G	-0.3198	-0.0222624	0.0425	0.0756511	0.249658	0.0193387	2	0.0611	170821289	1.754e-07	2	TRUE	0.00790764	27.3793
ebi-a-GCST90001995	Monocyte	CX3CR1 on monocyte	Myocardial infarction	rs17736094	T	C	T	C	-0.323	0.0253269	0.0308	0.115375	0.115537	0.016093	5	0.07172	5711054	6.88304e-06	2	TRUE	0.00586664	20.2708
ebi-a-GCST90001995	Monocyte	CX3CR1 on monocyte	Myocardial infarction	rs1801274	G	A	G	A	-0.41	-0.0204407	0.3262	0.50334	0.0454831	0.0102195	1	0.02603	161479745	4.45451e-54	2	TRUE	0.0673241	247.951
ebi-a-GCST90001995	Monocyte	CX3CR1 on monocyte	Myocardial infarction	rs28428470	C	T	C	T	-0.1277	-0.00621012	0.2666	0.181763	0.648475	0.0136222	8	0.02826	139593211	6.42599e-06	2	TRUE	0.00590589	20.4073
ebi-a-GCST90001995	Monocyte	CX3CR1 on monocyte	Myocardial infarction	rs41307457	A	C	A	C	-0.4216	0.00683867	0.0203	0.0442794	0.783893	0.024936	9	0.08869	90340916	2.069e-06	2	TRUE	0.0065317	22.5839
ebi-a-GCST90001995	Monocyte	CX3CR1 on monocyte	Myocardial infarction	rs4548126	C	T	C	T	0.1539	-0.00229092	0.8244	0.90701	0.896817	0.0176655	7	0.03252	167799	2.30102e-06	2	TRUE	0.00647405	22.3833
ebi-a-GCST90001995	Monocyte	CX3CR1 on monocyte	Myocardial infarction	rs4622126	G	A	G	A	-0.2041	-0.0324885	0.0997	0.165629	0.0176762	0.0136947	1	0.04196	228017395	1.18899e-06	2	TRUE	0.00683685	23.6462
ebi-a-GCST90001995	Monocyte	CX3CR1 on monocyte	Myocardial infarction	rs6039829	A	G	A	G	0.1134	0.0033688	0.4635	0.490884	0.744969	0.0103566	20	0.02541	10289371	8.35295e-06	2	TRUE	0.0057614	19.9051
ebi-a-GCST90001995	Monocyte	CX3CR1 on monocyte	Myocardial infarction	rs61957406	T	C	T	C	0.2413	-0.00799126	0.0592	0.0175774	0.839318	0.0394112	13	0.0537	23374374	7.26507e-06	2	TRUE	0.0058404	20.1796
ebi-a-GCST90001995	Monocyte	CX3CR1 on monocyte	Myocardial infarction	rs6666038	C	T	C	T	0.2642	-0.015976	0.9489	0.958539	0.536308	0.0258342	1	0.05789	162640142	5.202e-06	2	TRUE	0.00602359	20.8164
ebi-a-GCST90001995	Monocyte	CX3CR1 on monocyte	Myocardial infarction	rs6726288	C	T	C	T	-0.4129	0.0435977	0.0181	0.0195765	0.24559	0.0375477	2	0.09021	158585869	4.86598e-06	2	TRUE	0.00605845	20.9376
ebi-a-GCST90001995	Monocyte	CX3CR1 on monocyte	Myocardial infarction	rs71387414	A	C	A	C	0.1907	-0.00228835	0.0967	0.0393463	0.931468	0.0266094	17	0.04143	53769223	4.30101e-06	2	TRUE	0.00612665	21.1748
ebi-a-GCST90001995	Monocyte	CX3CR1 on monocyte	Myocardial infarction	rs72865957	A	G	A	G	0.2391	-0.000547424	0.2681	0.299779	0.961047	0.0112085	3	0.02846	39355919	6.28203e-17	2	TRUE	0.0201225	70.5402
ebi-a-GCST90001995	Monocyte	CX3CR1 on monocyte	Myocardial infarction	rs73056479	T	G	T	G	0.549	0.0899739	0.011	0.0126253	0.0530078	0.0465015	3	0.1146	38700237	1.71799e-06	2	TRUE	0.00663293	22.9363
ebi-a-GCST90001995	Monocyte	CX3CR1 on monocyte	Myocardial infarction	rs75827471	A	G	A	G	0.3963	-0.104537	0.0208	0.0104609	0.0401671	0.0509432	16	0.08589	4267170	4.08696e-06	2	TRUE	0.00615604	21.277
ebi-a-GCST90001995	Monocyte	CX3CR1 on monocyte	Myocardial infarction	rs77705296	A	G	A	G	-0.3116	-0.0879423	0.0364	0.0381179	0.0013946	0.0275184	2	0.06601	158703713	2.44602e-06	2	TRUE	0.00644153	22.2701
ebi-a-GCST90001995	Monocyte	CX3CR1 on monocyte	Myocardial infarction	rs8026803	C	T	C	T	-0.1391	-0.0105086	0.2139	0.223434	0.392984	0.012302	15	0.0308	80260014	6.52995e-06	2	TRUE	0.00589934	20.3845
ebi-a-GCST90001995	Monocyte	CX3CR1 on monocyte	Myocardial infarction	rs8039434	G	A	G	A	0.1726	0.0228667	0.1124	0.0623749	0.282208	0.021264	15	0.03886	33869977	9.21001e-06	2	TRUE	0.00570704	19.7162
ebi-a-GCST90001995	Monocyte	CX3CR1 on monocyte	Myocardial infarction	rs9584784	G	A	G	A	0.123	0.00290167	0.3022	0.354845	0.785628	0.0106682	13	0.02688	98918942	4.889e-06	2	TRUE	0.00605528	20.9266
ebi-a-GCST90001995	Monocyte	CX3CR1 on monocyte	Myocardial infarction	rs9823718	G	C	G	C	-0.4083	-0.0213847	0.1319	0.0705718	0.289676	0.0201965	3	0.03633	39293757	7.84874e-29	2	TRUE	0.0354466	126.234
ebi-a-GCST90001995	Monocyte	CX3CR1 on monocyte	Myocardial infarction	rs9879669	T	C	T	C	-0.1527	0.00396544	0.8237	0.769061	0.744101	0.012148	3	0.03265	7682013	2.98999e-06	2	TRUE	0.00632378	21.8604
ebi-a-GCST90002002	Monocyte	PDL-1 on monocyte	Myocardial infarction	rs10103683	C	G	C	G	-0.1161	0.0134741	0.3588	0.266551	0.243179	0.0115452	8	0.02543	106272376	5.18704e-06	2	TRUE	0.0060279	20.8314
ebi-a-GCST90002002	Monocyte	PDL-1 on monocyte	Myocardial infarction	rs10276990	A	C	A	C	0.198	0.0325809	0.0971	0.117654	0.0402819	0.0158866	7	0.04119	16903052	1.59401e-06	2	TRUE	0.00667817	23.0937
ebi-a-GCST90002002	Monocyte	PDL-1 on monocyte	Myocardial infarction	rs10454715	C	T	C	T	-0.5927	0.242686	0.0092	0.00100379	0.15237	0.169567	18	0.1319	48996522	7.20493e-06	2	TRUE	0.00584059	20.1803
ebi-a-GCST90002002	Monocyte	PDL-1 on monocyte	Myocardial infarction	rs11038817	T	C	T	C	0.2878	0.0195963	0.0397	0.0776219	0.30664	0.0191689	11	0.06275	46226004	4.66498e-06	2	TRUE	0.0060831	21.0233
ebi-a-GCST90002002	Monocyte	PDL-1 on monocyte	Myocardial infarction	rs12953239	A	G	A	G	-0.4006	0.0809623	0.0205	0.00291417	0.402046	0.0966169	17	0.08485	35199795	2.43198e-06	2	TRUE	0.00644364	22.2774
ebi-a-GCST90002002	Monocyte	PDL-1 on monocyte	Myocardial infarction	rs147810622	G	C	G	C	-0.5881	0.0270368	0.0163	0.0609927	0.210381	0.0215859	7	0.0998	151910695	4.15097e-09	2	TRUE	0.0100022	34.7047
ebi-a-GCST90002002	Monocyte	PDL-1 on monocyte	Myocardial infarction	rs17851876	T	G	T	G	0.2938	-0.0316278	0.0384	0.0792539	0.0956313	0.0189796	16	0.06547	67979423	7.40696e-06	2	TRUE	0.00582508	20.1264
ebi-a-GCST90002002	Monocyte	PDL-1 on monocyte	Myocardial infarction	rs2569177	T	G	T	G	0.1298	-0.0148457	0.3057	0.356917	0.16384	0.0106629	5	0.02689	139992162	1.447e-06	2	TRUE	0.0067337	23.2871
ebi-a-GCST90002002	Monocyte	PDL-1 on monocyte	Myocardial infarction	rs4809811	T	C	T	C	-0.1168	0.0104781	0.6065	0.472916	0.308396	0.0102868	20	0.02527	49351740	3.89996e-06	2	TRUE	0.00617738	21.3512
ebi-a-GCST90002002	Monocyte	PDL-1 on monocyte	Myocardial infarction	rs4908637	A	G	A	G	0.3251	-0.0444296	0.0316	0.0634473	0.0363421	0.0212269	1	0.07219	7482757	6.89208e-06	2	TRUE	0.00586604	20.2688
ebi-a-GCST90002002	Monocyte	PDL-1 on monocyte	Myocardial infarction	rs73160029	C	T	C	T	-0.5295	-0.0306673	0.0117	0.0145625	0.481628	0.0435809	7	0.1151	151523758	4.38399e-06	2	TRUE	0.00611978	21.1509
ebi-a-GCST90002002	Monocyte	PDL-1 on monocyte	Myocardial infarction	rs74538501	T	C	T	C	-1.394	0.106851	0.0019	0.00678413	0.0877708	0.0625858	5	0.2885	23367000	1.40001e-06	2	TRUE	0.00674705	23.3336
ebi-a-GCST90002002	Monocyte	PDL-1 on monocyte	Myocardial infarction	rs75567064	A	G	A	G	0.1914	0.0245078	0.1222	0.0172294	0.540198	0.0400118	20	0.03824	48898441	5.84104e-07	2	TRUE	0.00723627	25.0378
ebi-a-GCST90002002	Monocyte	PDL-1 on monocyte	Myocardial infarction	rs8089422	A	G	A	G	-0.2397	0.0153115	0.0565	0.0463431	0.529705	0.0243637	18	0.05252	54525353	5.19697e-06	2	TRUE	0.00602397	20.8178
ebi-a-GCST90002002	Monocyte	PDL-1 on monocyte	Myocardial infarction	rs9427401	G	C	G	C	-0.2725	-0.0166682	0.2313	0.107187	0.318809	0.0167199	1	0.02916	161492175	1.53497e-20	2	TRUE	0.0247789	87.2781
ebi-a-GCST90002012	Monocyte	CX3CR1 on CD14- CD16+ monocyte	Myocardial infarction	rs10130058	A	G	A	G	-0.1793	0.00265875	0.1064	0.129316	0.861611	0.0152518	14	0.0389	22045954	4.20901e-06	2	TRUE	0.00614335	21.2329
ebi-a-GCST90002012	Monocyte	CX3CR1 on CD14- CD16+ monocyte	Myocardial infarction	rs1024619	C	T	C	T	-0.1191	0.00834234	0.7007	0.60044	0.424293	0.010441	5	0.02688	11054713	9.7051e-06	2	TRUE	0.00567952	19.6206
ebi-a-GCST90002012	Monocyte	CX3CR1 on CD14- CD16+ monocyte	Myocardial infarction	rs112450242	T	C	T	C	-1.257	-0.0314475	0.0035	0.0398578	0.231544	0.0262853	17	0.2349	75272996	9.19009e-08	2	TRUE	0.00826269	28.6188
ebi-a-GCST90002012	Monocyte	CX3CR1 on CD14- CD16+ monocyte	Myocardial infarction	rs1208168	C	A	C	A	0.8599	0.0146513	0.0038	0.0610691	0.497116	0.0215766	7	0.1915	144102599	7.32892e-06	2	TRUE	0.00583228	20.1514
ebi-a-GCST90002012	Monocyte	CX3CR1 on CD14- CD16+ monocyte	Myocardial infarction	rs12655590	T	C	T	C	-0.1323	-0.00931599	0.2341	0.212383	0.456818	0.0125199	5	0.0286	169085561	3.86999e-06	2	TRUE	0.00618746	21.3863
ebi-a-GCST90002012	Monocyte	CX3CR1 on CD14- CD16+ monocyte	Myocardial infarction	rs145135505	C	T	C	T	-0.2254	-0.0573076	0.0667	0.0158627	0.169799	0.0417435	3	0.04869	38928831	3.79498e-06	2	TRUE	0.00619654	21.4178
ebi-a-GCST90002012	Monocyte	CX3CR1 on CD14- CD16+ monocyte	Myocardial infarction	rs149100	G	T	G	T	-0.121	0.000883575	0.4223	0.333562	0.935023	0.0108378	1	0.02458	162441037	8.87401e-07	2	TRUE	0.00700126	24.2189
ebi-a-GCST90002012	Monocyte	CX3CR1 on CD14- CD16+ monocyte	Myocardial infarction	rs1801274	G	A	G	A	-0.2388	-0.0204407	0.3268	0.50334	0.0454831	0.0102195	1	0.02599	161479745	6.5675e-20	2	TRUE	0.0239739	84.373
ebi-a-GCST90002012	Monocyte	CX3CR1 on CD14- CD16+ monocyte	Myocardial infarction	rs2292701	A	G	A	G	-0.2432	-0.00191381	0.0523	0.00760871	0.974104	0.0589561	12	0.05468	20876574	8.95406e-06	2	TRUE	0.00572266	19.7705
ebi-a-GCST90002012	Monocyte	CX3CR1 on CD14- CD16+ monocyte	Myocardial infarction	rs58215329	T	C	T	C	0.1903	-0.00575483	0.1153	0.0714423	0.772536	0.0199088	3	0.03826	196465812	6.86199e-07	2	TRUE	0.0071465	24.7249
ebi-a-GCST90002012	Monocyte	CX3CR1 on CD14- CD16+ monocyte	Myocardial infarction	rs6668005	T	C	T	C	0.1255	-0.000297379	0.2489	0.405132	0.977256	0.010431	1	0.02838	217426910	9.99402e-06	2	TRUE	0.00565743	19.5438
ebi-a-GCST90002012	Monocyte	CX3CR1 on CD14- CD16+ monocyte	Myocardial infarction	rs6754954	A	G	A	G	-0.1236	-0.0127119	0.2927	0.361015	0.2349	0.0107018	2	0.02695	141839471	4.65404e-06	2	TRUE	0.00608261	21.0216
ebi-a-GCST90002012	Monocyte	CX3CR1 on CD14- CD16+ monocyte	Myocardial infarction	rs72932967	T	A	T	A	0.1343	0.0105084	0.2282	0.408692	0.313873	0.010434	18	0.02868	8922463	2.93603e-06	2	TRUE	0.00633946	21.915
ebi-a-GCST90002012	Monocyte	CX3CR1 on CD14- CD16+ monocyte	Myocardial infarction	rs74389435	T	A	T	A	-0.6806	-0.0335762	0.0067	0.0505573	0.151729	0.0234233	11	0.1473	101949821	3.95804e-06	2	TRUE	0.00617319	21.3366
ebi-a-GCST90002012	Monocyte	CX3CR1 on CD14- CD16+ monocyte	Myocardial infarction	rs75379034	A	G	A	G	0.2547	0.058276	0.0523	0.0126996	0.209393	0.0464263	4	0.05458	182251306	3.16497e-06	2	TRUE	0.00629605	21.764
ebi-a-GCST90002012	Monocyte	CX3CR1 on CD14- CD16+ monocyte	Myocardial infarction	rs76913544	A	G	A	G	-0.2479	-0.000204992	0.0516	0.0357444	0.994006	0.0272868	2	0.05537	201190732	7.837e-06	2	TRUE	0.00579828	20.0332
ebi-a-GCST90002012	Monocyte	CX3CR1 on CD14- CD16+ monocyte	Myocardial infarction	rs9867963	T	C	T	C	-0.1289	0.0148993	0.7654	0.602489	0.154057	0.0104531	3	0.02858	11469126	6.66101e-06	2	TRUE	0.00588355	20.3296
ebi-a-GCST90002012	Monocyte	CX3CR1 on CD14- CD16+ monocyte	Myocardial infarction	rs9877538	A	C	A	C	-0.1766	-0.0242509	0.1649	0.178698	0.0697317	0.0133714	3	0.03298	39289664	9.1939e-08	2	TRUE	0.00827356	28.6568
ebi-a-GCST90001531	Myeloid cell	CD33dim HLA DR- AC	Myocardial infarction	rs10515946	C	A	C	A	0.5622	-0.0150574	0.0178	0.100525	0.381862	0.0172189	2	0.1261	208038537	8.74601e-06	2	TRUE	0.00575	19.8655
ebi-a-GCST90001531	Myeloid cell	CD33dim HLA DR- AC	Myocardial infarction	rs114590598	T	C	T	C	2.431	0.0453877	0.0016	0.0434652	0.0715847	0.0251909	1	0.4216	185852065	9.40589e-09	2	TRUE	0.00958094	33.2289
ebi-a-GCST90001531	Myeloid cell	CD33dim HLA DR- AC	Myocardial infarction	rs116166244	C	G	C	G	2.675	0.0980808	0.0008	0.0143716	0.0277	0.0445516	5	0.5751	110463783	3.54699e-06	2	TRUE	0.00625541	21.6226
ebi-a-GCST90001531	Myeloid cell	CD33dim HLA DR- AC	Myocardial infarction	rs117197348	A	G	A	G	2.118	-0.0118626	0.0016	0.00460427	0.875659	0.0758117	14	0.4769	90893228	9.47807e-06	2	TRUE	0.00570601	19.7126
ebi-a-GCST90001531	Myeloid cell	CD33dim HLA DR- AC	Myocardial infarction	rs117780942	A	C	A	C	-0.4877	-0.0229102	0.0269	0.041279	0.377432	0.0259565	11	0.1062	105062174	4.64098e-06	2	TRUE	0.00609846	21.0768
ebi-a-GCST90001531	Myeloid cell	CD33dim HLA DR- AC	Myocardial infarction	rs138503959	A	C	A	C	-0.4834	-0.00930516	0.0253	0.0620059	0.665019	0.0214902	3	0.1084	89320290	8.72509e-06	2	TRUE	0.00575267	19.8748
ebi-a-GCST90001531	Myeloid cell	CD33dim HLA DR- AC	Myocardial infarction	rs142419042	T	C	T	C	-0.5472	-0.0900483	0.0251	0.0123654	0.0511211	0.0461676	11	0.1123	104445613	1.19399e-06	2	TRUE	0.00686062	23.729
ebi-a-GCST90001531	Myeloid cell	CD33dim HLA DR- AC	Myocardial infarction	rs146071030	A	G	A	G	0.5996	0.0143457	0.0154	0.0178819	0.707985	0.0382997	3	0.1332	134673672	7.22903e-06	2	TRUE	0.00586114	20.2517
ebi-a-GCST90001531	Myeloid cell	CD33dim HLA DR- AC	Myocardial infarction	rs1475853	A	G	A	G	0.4891	-0.0110173	0.0218	0.0233916	0.744518	0.033808	22	0.1098	25145753	8.86605e-06	2	TRUE	0.00573999	19.8307
ebi-a-GCST90001531	Myeloid cell	CD33dim HLA DR- AC	Myocardial infarction	rs2013837	A	G	A	G	-0.1645	0.0170835	0.4701	0.587725	0.101737	0.0104391	22	0.03328	39271617	8.34603e-07	2	TRUE	0.00705845	24.4181
ebi-a-GCST90001531	Myeloid cell	CD33dim HLA DR- AC	Myocardial infarction	rs33978622	C	G	C	G	-0.4747	0.00817269	0.215	0.364108	0.443839	0.0106731	19	0.0388	51736383	3.74283e-33	2	TRUE	0.0417332	149.597
ebi-a-GCST90001531	Myeloid cell	CD33dim HLA DR- AC	Myocardial infarction	rs403939	C	T	C	T	0.1861	-0.0214217	0.7368	0.73663	0.0858994	0.012473	8	0.03918	144555482	2.18399e-06	2	TRUE	0.00652143	22.5482
ebi-a-GCST90001531	Myeloid cell	CD33dim HLA DR- AC	Myocardial infarction	rs55678760	C	T	C	T	0.183	0.0105569	0.2492	0.112666	0.520957	0.0164471	20	0.03885	58069558	2.65999e-06	2	TRUE	0.00641425	22.1752
ebi-a-GCST90001531	Myeloid cell	CD33dim HLA DR- AC	Myocardial infarction	rs6851258	G	A	G	A	0.1522	-0.000157188	0.4092	0.469743	0.987818	0.0102946	4	0.03399	113247850	8.00295e-06	2	TRUE	0.00579991	20.0389
ebi-a-GCST90001531	Myeloid cell	CD33dim HLA DR- AC	Myocardial infarction	rs72776409	T	C	T	C	-0.8296	0.00714062	0.0084	0.0558445	0.748407	0.0222629	10	0.181	759450	4.90399e-06	2	TRUE	0.00607511	20.9956
ebi-a-GCST90001531	Myeloid cell	CD33dim HLA DR- AC	Myocardial infarction	rs74831462	G	A	G	A	2.721	-0.00956006	0.0008	0.0168685	0.811581	0.0401032	5	0.5781	95242577	2.69401e-06	2	TRUE	0.00640444	22.1411
ebi-a-GCST90001531	Myeloid cell	CD33dim HLA DR- AC	Myocardial infarction	rs77388515	G	A	G	A	-0.2752	-0.0850542	0.0975	0.00846387	0.130139	0.0561951	19	0.05653	34133960	1.22101e-06	2	TRUE	0.00684818	23.6857
ebi-a-GCST90001531	Myeloid cell	CD33dim HLA DR- AC	Myocardial infarction	rs78338533	G	A	G	A	2.433	0.0281653	0.0011	0.029798	0.351969	0.0302599	10	0.4953	11630331	9.75304e-07	2	TRUE	0.00697156	24.1154
ebi-a-GCST90001531	Myeloid cell	CD33dim HLA DR- AC	Myocardial infarction	rs78744187	T	C	T	C	-0.5108	0.0343855	0.0673	0.147834	0.0177623	0.0145053	19	0.06739	33754548	5.44252e-14	2	TRUE	0.0164411	57.4193
ebi-a-GCST90001531	Myeloid cell	CD33dim HLA DR- AC	Myocardial infarction	rs78915471	G	A	G	A	3.19	0.0979311	0.0005	0.0141218	0.0252557	0.0437686	10	0.7088	18406409	7.22304e-06	2	TRUE	0.00585872	20.2433
ebi-a-GCST90001531	Myeloid cell	CD33dim HLA DR- AC	Myocardial infarction	rs7987975	G	A	G	A	0.1884	-0.0169454	0.7826	0.957252	0.507278	0.0255556	13	0.04042	114578893	3.35297e-06	2	TRUE	0.00628135	21.7128
ebi-a-GCST90001531	Myeloid cell	CD33dim HLA DR- AC	Myocardial infarction	rs9297816	A	G	A	G	0.1756	0.0138145	0.3661	0.384907	0.189017	0.0105174	8	0.03519	132011279	6.58795e-07	2	TRUE	0.00719277	24.8861
ebi-a-GCST90001531	Myeloid cell	CD33dim HLA DR- AC	Myocardial infarction	rs962695	C	T	C	T	0.1713	0.0028915	0.2788	0.310255	0.795002	0.0111288	8	0.03709	80656206	4.128e-06	2	TRUE	0.00616786	21.3181
ebi-a-GCST90001531	Myeloid cell	CD33dim HLA DR- AC	Myocardial infarction	rs9842941	G	T	G	T	-0.1921	-0.0121445	0.2487	0.153025	0.389918	0.0141254	3	0.03847	128441690	6.46994e-07	2	TRUE	0.00720264	24.9205
ebi-a-GCST90001532	Myeloid cell	Basophil AC	Myocardial infarction	rs114590598	T	C	T	C	2.421	0.0453877	0.0016	0.0434652	0.0715847	0.0251909	1	0.4204	185852065	9.84306e-09	2	TRUE	0.00955684	33.1445
ebi-a-GCST90001532	Myeloid cell	Basophil AC	Myocardial infarction	rs116166244	C	G	C	G	2.755	0.0980808	0.0008	0.0143716	0.0277	0.0445516	5	0.5729	110463783	1.639e-06	2	TRUE	0.00668334	23.1117
ebi-a-GCST90001532	Myeloid cell	Basophil AC	Myocardial infarction	rs117197348	A	G	A	G	2.14	-0.0118626	0.0016	0.00460427	0.875659	0.0758117	14	0.4751	90893228	7.05505e-06	2	TRUE	0.00586843	20.277
ebi-a-GCST90001532	Myeloid cell	Basophil AC	Myocardial infarction	rs117780942	A	C	A	C	-0.5318	-0.0229102	0.0269	0.041279	0.377432	0.0259565	11	0.1058	105062174	5.44503e-07	2	TRUE	0.00729735	25.2506
ebi-a-GCST90001532	Myeloid cell	Basophil AC	Myocardial infarction	rs138503959	A	C	A	C	-0.48	-0.00930516	0.0253	0.0620059	0.665019	0.0214902	3	0.1081	89320290	9.47305e-06	2	TRUE	0.00570384	19.7051
ebi-a-GCST90001532	Myeloid cell	Basophil AC	Myocardial infarction	rs142419042	T	C	T	C	-0.5889	-0.0900483	0.025	0.0123654	0.0511211	0.0461676	11	0.1119	104445613	1.588e-07	2	TRUE	0.00799388	27.6803
ebi-a-GCST90001532	Myeloid cell	Basophil AC	Myocardial infarction	rs1475853	A	G	A	G	0.496	-0.0110173	0.0218	0.0233916	0.744518	0.033808	22	0.1094	25145753	6.13395e-06	2	TRUE	0.00594511	20.5436
ebi-a-GCST90001532	Myeloid cell	Basophil AC	Myocardial infarction	rs2013837	A	G	A	G	-0.1591	0.0170835	0.4698	0.587725	0.101737	0.0104391	22	0.03316	39271617	1.72401e-06	2	TRUE	0.00665323	23.0069
ebi-a-GCST90001532	Myeloid cell	Basophil AC	Myocardial infarction	rs35406957	A	G	A	G	-0.164	-0.00429584	0.3045	0.298195	0.701667	0.0112142	8	0.03579	130634816	4.897e-06	2	TRUE	0.00607211	20.9851
ebi-a-GCST90001532	Myeloid cell	Basophil AC	Myocardial infarction	rs3865444	A	C	A	C	-0.4855	0.00876498	0.2132	0.360996	0.411639	0.0106758	19	0.03861	51727962	7.50931e-35	2	TRUE	0.0439811	158.025
ebi-a-GCST90001532	Myeloid cell	Basophil AC	Myocardial infarction	rs3897098	G	A	G	A	-0.1558	-0.00323787	0.6319	0.648876	0.762456	0.0107123	8	0.03513	83786650	9.77597e-06	2	TRUE	0.00569011	19.6574
ebi-a-GCST90001532	Myeloid cell	Basophil AC	Myocardial infarction	rs403939	C	T	C	T	0.1906	-0.0214217	0.7369	0.73663	0.0858994	0.012473	8	0.03905	144555482	1.15101e-06	2	TRUE	0.00688374	23.8095
ebi-a-GCST90001532	Myeloid cell	Basophil AC	Myocardial infarction	rs55678760	C	T	C	T	0.1818	0.0105569	0.2493	0.112666	0.520957	0.0164471	20	0.03872	58069558	2.86999e-06	2	TRUE	0.00637325	22.0325
ebi-a-GCST90001532	Myeloid cell	Basophil AC	Myocardial infarction	rs6446560	T	C	T	C	-0.1465	0.00716721	0.441	0.567461	0.489677	0.0103749	4	0.0328	4257901	8.39905e-06	2	TRUE	0.00577078	19.9377
ebi-a-GCST90001532	Myeloid cell	Basophil AC	Myocardial infarction	rs7351079	G	A	G	A	-0.1881	0.0117143	0.2722	0.153979	0.409894	0.014215	19	0.03771	51574038	6.70193e-07	2	TRUE	0.00718708	24.8663
ebi-a-GCST90001532	Myeloid cell	Basophil AC	Myocardial infarction	rs74831462	G	A	G	A	2.771	-0.00956006	0.0008	0.0168685	0.811581	0.0401032	5	0.5763	95242577	1.65101e-06	2	TRUE	0.00668167	23.1059
ebi-a-GCST90001532	Myeloid cell	Basophil AC	Myocardial infarction	rs75773078	A	G	A	G	-0.2897	0.0129201	0.0765	0.0381362	0.629216	0.0267591	19	0.06162	51742145	2.76599e-06	2	TRUE	0.00638984	22.0903
ebi-a-GCST90001532	Myeloid cell	Basophil AC	Myocardial infarction	rs77388515	G	A	G	A	-0.2977	-0.0850542	0.0975	0.00846387	0.130139	0.0561951	19	0.05629	34133960	1.37499e-07	2	TRUE	0.00807227	27.9539
ebi-a-GCST90001532	Myeloid cell	Basophil AC	Myocardial infarction	rs78338533	G	A	G	A	2.432	0.0281653	0.0011	0.029798	0.351969	0.0302599	10	0.4935	11630331	8.99001e-07	2	TRUE	0.00701642	24.2717
ebi-a-GCST90001532	Myeloid cell	Basophil AC	Myocardial infarction	rs78744187	T	C	T	C	-0.5045	0.0343855	0.0673	0.147834	0.0177623	0.0145053	19	0.06722	33754548	9.45584e-14	2	TRUE	0.0161245	56.2954
ebi-a-GCST90001532	Myeloid cell	Basophil AC	Myocardial infarction	rs78915471	G	A	G	A	3.266	0.0979311	0.0005	0.0141218	0.0252557	0.0437686	10	0.7067	18406409	4.06902e-06	2	TRUE	0.00617579	21.3457
ebi-a-GCST90001532	Myeloid cell	Basophil AC	Myocardial infarction	rs9297816	A	G	A	G	0.1788	0.0138145	0.3659	0.384907	0.189017	0.0105174	8	0.03506	132011279	3.75396e-07	2	TRUE	0.00751031	25.9931
ebi-a-GCST90001532	Myeloid cell	Basophil AC	Myocardial infarction	rs9842941	G	T	G	T	-0.1968	-0.0121445	0.2488	0.153025	0.389918	0.0141254	3	0.03833	128441690	3.125e-07	2	TRUE	0.00761158	26.3463
ebi-a-GCST90002042	Myeloid cell	CD45 on CD33br HLA DR+ CD14-	Myocardial infarction	rs10744547	C	G	C	G	0.1866	-0.00424226	0.6156	0.685563	0.702762	0.0111172	12	0.03776	1779545	8.61192e-07	2	TRUE	0.00705513	24.4066
ebi-a-GCST90002042	Myeloid cell	CD45 on CD33br HLA DR+ CD14-	Myocardial infarction	rs11234542	G	A	G	A	-0.2828	-0.0117183	0.1143	0.161863	0.398799	0.013888	11	0.0577	85803238	1.053e-06	2	TRUE	0.00694069	24.0079
ebi-a-GCST90002042	Myeloid cell	CD45 on CD33br HLA DR+ CD14-	Myocardial infarction	rs114094080	A	C	A	C	0.6897	0.0284685	0.0222	0.00766518	0.630959	0.0592626	5	0.1358	26499129	4.25696e-07	2	TRUE	0.00744894	25.7791
ebi-a-GCST90002042	Myeloid cell	CD45 on CD33br HLA DR+ CD14-	Myocardial infarction	rs1181554	T	G	T	G	0.1762	0.0100104	0.4424	0.289088	0.381468	0.0114379	6	0.03675	106926228	1.78398e-06	2	TRUE	0.00664389	22.9744
ebi-a-GCST90002042	Myeloid cell	CD45 on CD33br HLA DR+ CD14-	Myocardial infarction	rs12970861	A	G	A	G	-0.5164	-0.0283803	0.026	0.0057558	0.671089	0.0668314	18	0.1152	66283602	7.90296e-06	2	TRUE	0.00581241	20.0824
ebi-a-GCST90002042	Myeloid cell	CD45 on CD33br HLA DR+ CD14-	Myocardial infarction	rs143599997	G	A	G	A	0.4268	-0.0377788	0.0446	0.0277402	0.227791	0.0313239	12	0.0895	130798660	2.02302e-06	2	TRUE	0.00657293	22.7274
ebi-a-GCST90002042	Myeloid cell	CD45 on CD33br HLA DR+ CD14-	Myocardial infarction	rs149629736	A	G	A	G	0.228	0.0129684	0.1583	0.1606	0.352595	0.013951	1	0.05138	204981132	9.75192e-06	2	TRUE	0.00569667	19.6802
ebi-a-GCST90002042	Myeloid cell	CD45 on CD33br HLA DR+ CD14-	Myocardial infarction	rs1580715	C	T	C	T	0.1845	0.0175973	0.5516	0.359702	0.0998275	0.010693	12	0.03708	103045553	7.16193e-07	2	TRUE	0.00715182	24.7435
ebi-a-GCST90002042	Myeloid cell	CD45 on CD33br HLA DR+ CD14-	Myocardial infarction	rs17429361	T	C	T	C	-0.1918	-0.0224404	0.2479	0.2432	0.0603101	0.0119458	7	0.04326	27415715	9.90399e-06	2	TRUE	0.0056868	19.6459
ebi-a-GCST90002042	Myeloid cell	CD45 on CD33br HLA DR+ CD14-	Myocardial infarction	rs36154713	T	C	T	C	-0.176	0.000560931	0.4189	0.543277	0.956524	0.0102893	12	0.03771	109350576	3.31803e-06	2	TRUE	0.0062978	21.7701
ebi-a-GCST90002042	Myeloid cell	CD45 on CD33br HLA DR+ CD14-	Myocardial infarction	rs3825436	A	G	A	G	0.183	0.00736025	0.6764	0.655961	0.494517	0.0107741	13	0.03851	99056020	2.19599e-06	2	TRUE	0.00652727	22.5685
ebi-a-GCST90002042	Myeloid cell	CD45 on CD33br HLA DR+ CD14-	Myocardial infarction	rs62366654	G	A	G	A	0.2982	-0.00010527	0.0855	0.200841	0.993469	0.0128614	5	0.06528	104939173	5.30396e-06	2	TRUE	0.00603458	20.8546
ebi-a-GCST90002042	Myeloid cell	CD45 on CD33br HLA DR+ CD14-	Myocardial infarction	rs72677097	G	A	G	A	0.3805	0.0103802	0.0861	0.067823	0.611429	0.0204321	1	0.06635	61134076	1.163e-08	2	TRUE	0.0094779	32.8681
ebi-a-GCST90002042	Myeloid cell	CD45 on CD33br HLA DR+ CD14-	Myocardial infarction	rs72761150	A	G	A	G	-0.6156	-0.0121137	0.0215	0.0195282	0.745784	0.0373644	1	0.1297	245515377	2.274e-06	2	TRUE	0.00651179	22.5146
ebi-a-GCST90002042	Myeloid cell	CD45 on CD33br HLA DR+ CD14-	Myocardial infarction	rs73264490	A	G	A	G	0.1619	-0.00373348	0.4547	0.235531	0.75757	0.0120952	7	0.03635	1329138	9.00409e-06	2	TRUE	0.0057386	19.8259
ebi-a-GCST90002042	Myeloid cell	CD45 on CD33br HLA DR+ CD14-	Myocardial infarction	rs75276852	G	A	G	A	0.2572	-0.00253812	0.1333	0.0466674	0.917072	0.0243762	11	0.05479	97917799	2.913e-06	2	TRUE	0.00637066	22.0235
ebi-a-GCST90002042	Myeloid cell	CD45 on CD33br HLA DR+ CD14-	Myocardial infarction	rs7722937	A	G	A	G	0.2751	0.00305743	0.1073	0.247989	0.796538	0.0118583	5	0.06011	79153866	5.08101e-06	2	TRUE	0.00605717	20.9332
ebi-a-GCST90002042	Myeloid cell	CD45 on CD33br HLA DR+ CD14-	Myocardial infarction	rs9809259	T	C	T	C	0.2225	0.0141103	0.8262	0.711637	0.212634	0.0113213	3	0.04903	146815969	6.092e-06	2	TRUE	0.0059561	20.5818
ebi-a-GCST90002045	Myeloid cell	CD45 on CD33- HLA DR-	Myocardial infarction	rs10919544	C	T	C	T	0.238	-0.0111103	0.552	0.265475	0.340673	0.0116602	1	0.03646	161508763	8.83894e-11	2	TRUE	0.0122459	42.5861
ebi-a-GCST90002045	Myeloid cell	CD45 on CD33- HLA DR-	Myocardial infarction	rs112370962	C	T	C	T	-0.8187	0.0158019	0.0116	0.0435299	0.536709	0.0255778	1	0.1725	15693424	2.26798e-06	2	TRUE	0.00651111	22.5122
ebi-a-GCST90002045	Myeloid cell	CD45 on CD33- HLA DR-	Myocardial infarction	rs114152229	A	G	A	G	0.958	-0.0243896	0.0086	0.012327	0.598577	0.0463286	4	0.204	92853329	2.86497e-06	2	TRUE	0.00637549	22.0403
ebi-a-GCST90002045	Myeloid cell	CD45 on CD33- HLA DR-	Myocardial infarction	rs115428824	G	T	G	T	0.3363	-0.106411	0.0664	0.0140752	0.015884	0.0441254	4	0.074	125753562	5.91602e-06	2	TRUE	0.00597322	20.6413
ebi-a-GCST90002045	Myeloid cell	CD45 on CD33- HLA DR-	Myocardial infarction	rs117072933	A	G	A	G	-0.4693	0.100283	0.0297	0.00797741	0.0831955	0.0578854	9	0.1034	84909178	6.06597e-06	2	TRUE	0.00595779	20.5877
ebi-a-GCST90002045	Myeloid cell	CD45 on CD33- HLA DR-	Myocardial infarction	rs12614599	A	G	A	G	0.2608	-0.00524729	0.3428	0.306004	0.637159	0.0111248	2	0.03665	232290640	1.67919e-12	2	TRUE	0.014519	50.6074
ebi-a-GCST90002045	Myeloid cell	CD45 on CD33- HLA DR-	Myocardial infarction	rs138593127	C	T	C	T	0.4898	0.031103	0.0318	0.00600867	0.632888	0.0651145	2	0.1042	126466187	2.78901e-06	2	TRUE	0.00638763	22.0826
ebi-a-GCST90002045	Myeloid cell	CD45 on CD33- HLA DR-	Myocardial infarction	rs139602776	C	T	C	T	0.7852	0.0779686	0.0119	0.00842695	0.166574	0.0563644	4	0.166	103564713	2.434e-06	2	TRUE	0.00646766	22.361
ebi-a-GCST90002045	Myeloid cell	CD45 on CD33- HLA DR-	Myocardial infarction	rs140313648	C	T	C	T	0.259	0.00351404	0.1116	0.161453	0.800868	0.0139323	10	0.05722	29037194	6.46502e-06	2	TRUE	0.00592575	20.4763
ebi-a-GCST90002045	Myeloid cell	CD45 on CD33- HLA DR-	Myocardial infarction	rs144954155	T	C	T	C	-0.4271	0.0514069	0.0431	0.0368256	0.0590011	0.0272255	3	0.09032	177691462	2.45002e-06	2	TRUE	0.00646391	22.348
ebi-a-GCST90002045	Myeloid cell	CD45 on CD33- HLA DR-	Myocardial infarction	rs1562059	G	A	G	A	0.204	-0.0205996	0.1957	0.223295	0.092651	0.0122501	4	0.04553	55253342	7.95994e-06	2	TRUE	0.00580706	20.0638
ebi-a-GCST90002045	Myeloid cell	CD45 on CD33- HLA DR-	Myocardial infarction	rs2358778	A	G	A	G	-0.4587	0.0171397	0.9654	0.973802	0.594945	0.0322367	16	0.09798	31868109	3.08496e-06	2	TRUE	0.0063364	21.9043
ebi-a-GCST90002045	Myeloid cell	CD45 on CD33- HLA DR-	Myocardial infarction	rs34710654	A	G	A	G	-0.5396	0.0311556	0.0242	0.00421247	0.692644	0.0788213	13	0.1184	96096633	5.59603e-06	2	TRUE	0.00600682	20.7581
ebi-a-GCST90002045	Myeloid cell	CD45 on CD33- HLA DR-	Myocardial infarction	rs4386182	C	T	C	T	0.1697	0.000251142	0.5706	0.499918	0.980526	0.0102889	17	0.03608	54816038	2.75702e-06	2	TRUE	0.00639536	22.1094
ebi-a-GCST90002112	Myeloid cell	HLA DR on CD33- HLA DR+	Myocardial infarction	rs114068468	T	C	T	C	0.3671	0.0667427	0.0963	0.00466032	0.368367	0.0741969	6	0.06556	33054463	2.51102e-08	2	TRUE	0.00903998	31.3356
ebi-a-GCST90002112	Myeloid cell	HLA DR on CD33- HLA DR+	Myocardial infarction	rs11576012	T	C	T	C	0.4345	-0.0363404	0.0523	0.0408286	0.16219	0.0259994	6	0.08199	31795619	1.31701e-07	2	TRUE	0.00810483	28.0676
ebi-a-GCST90002112	Myeloid cell	HLA DR on CD33- HLA DR+	Myocardial infarction	rs140697652	C	T	C	T	0.5782	-0.0848772	0.0202	0.00188342	0.479249	0.119966	7	0.1267	101713394	5.42101e-06	2	TRUE	0.00602282	20.8137
ebi-a-GCST90002112	Myeloid cell	HLA DR on CD33- HLA DR+	Myocardial infarction	rs1474618	A	C	A	C	-0.1723	-0.010233	0.6101	0.701922	0.36003	0.0111799	6	0.03685	18655570	3.18999e-06	2	TRUE	0.00632066	21.8496
ebi-a-GCST90002112	Myeloid cell	HLA DR on CD33- HLA DR+	Myocardial infarction	rs149219222	T	C	T	C	0.6649	-0.0136043	0.0165	0.00733542	0.824727	0.0614277	6	0.1481	23946092	7.64293e-06	2	TRUE	0.0058302	20.1442
ebi-a-GCST90002112	Myeloid cell	HLA DR on CD33- HLA DR+	Myocardial infarction	rs2760980	A	G	A	G	1.049	0.0591116	0.1202	0.150862	3.16439e-05	0.0142051	6	0.06137	32565201	2.43893e-60	2	TRUE	0.0783477	292.002
ebi-a-GCST90002112	Myeloid cell	HLA DR on CD33- HLA DR+	Myocardial infarction	rs35394896	A	T	A	T	0.509	0.0358357	0.0312	0.0778176	0.0607687	0.0191106	12	0.1058	70188346	1.63999e-06	2	TRUE	0.00668913	23.1319
ebi-a-GCST90002112	Myeloid cell	HLA DR on CD33- HLA DR+	Myocardial infarction	rs373700947	C	A	C	A	-0.5213	-0.0029203	0.0269	0.0974783	0.866121	0.0173221	6	0.111	25244512	2.87899e-06	2	TRUE	0.00637635	22.0433
ebi-a-GCST90002112	Myeloid cell	HLA DR on CD33- HLA DR+	Myocardial infarction	rs78909221	G	A	G	A	-1.314	0.0175872	0.0034	0.0289912	0.567464	0.0307581	4	0.2921	8219482	7.37208e-06	2	TRUE	0.00585327	20.2244
ebi-a-GCST90002112	Myeloid cell	HLA DR on CD33- HLA DR+	Myocardial infarction	rs79875428	A	G	A	G	0.5614	-0.0833437	0.0214	0.00283673	0.388449	0.0966379	6	0.1231	22576665	5.52001e-06	2	TRUE	0.00601491	20.7862
ebi-a-GCST90002112	Myeloid cell	HLA DR on CD33- HLA DR+	Myocardial infarction	rs9268430	C	A	C	A	-0.4503	-0.0182502	0.2939	0.074036	0.348964	0.0194856	6	0.04481	32345429	4.33611e-23	2	TRUE	0.0285429	100.926
ebi-a-GCST90002112	Myeloid cell	HLA DR on CD33- HLA DR+	Myocardial infarction	rs928189	C	T	C	T	-0.1864	-0.0169429	0.2896	0.333393	0.11863	0.010857	13	0.03993	94559274	3.292e-06	2	TRUE	0.00630041	21.7791
ebi-a-GCST90002112	Myeloid cell	HLA DR on CD33- HLA DR+	Myocardial infarction	rs9310124	C	A	C	A	-0.1783	0.00629564	0.4917	0.330815	0.562261	0.0108642	3	0.03636	68608477	1.033e-06	2	TRUE	0.0069478	24.0327
ebi-a-GCST90002112	Myeloid cell	HLA DR on CD33- HLA DR+	Myocardial infarction	rs9368784	T	G	T	G	0.3138	-0.00580862	0.1049	0.269599	0.613447	0.0114986	6	0.06086	33895001	2.84197e-07	2	TRUE	0.00767567	26.5699
ebi-a-GCST90002112	Myeloid cell	HLA DR on CD33- HLA DR+	Myocardial infarction	rs9545905	G	A	G	A	0.1708	0.0100717	0.6474	0.505024	0.325162	0.0102365	13	0.03753	82450885	5.719e-06	2	TRUE	0.00599004	20.6998
ebi-a-GCST90001604	TBNK	T cell %lymphocyte	Myocardial infarction	rs10512469	T	C	T	C	-0.2345	0.0248746	0.1639	0.249617	0.0358138	0.0118505	17	0.03229	33770802	4.60999e-13	2	TRUE	0.0151132	52.7105
ebi-a-GCST90001604	TBNK	T cell %lymphocyte	Myocardial infarction	rs10868215	C	T	C	T	-0.1205	0.00381735	0.3684	0.316081	0.728122	0.0109812	9	0.02509	87234111	1.62701e-06	2	TRUE	0.00666635	23.0526
ebi-a-GCST90001604	TBNK	T cell %lymphocyte	Myocardial infarction	rs11620475	C	G	C	G	0.2409	0.0295014	0.0534	0.071236	0.142757	0.0201292	13	0.05322	112079904	6.15304e-06	2	TRUE	0.00592602	20.4772
ebi-a-GCST90001604	TBNK	T cell %lymphocyte	Myocardial infarction	rs11870294	C	A	C	A	0.1234	-0.012094	0.2521	0.362689	0.254547	0.0106146	17	0.02715	77121593	5.68997e-06	2	TRUE	0.0059746	20.6461
ebi-a-GCST90001604	TBNK	T cell %lymphocyte	Myocardial infarction	rs149528313	A	G	A	G	0.3387	0.0275753	0.0307	0.0167855	0.486829	0.039656	13	0.0677	110658783	5.938e-07	2	TRUE	0.00722973	25.015
ebi-a-GCST90001604	TBNK	T cell %lymphocyte	Myocardial infarction	rs17615220	G	A	G	A	-0.1588	-0.0448552	0.291	0.0310392	0.132316	0.0298035	6	0.03288	32677413	1.422e-06	2	TRUE	0.00674094	23.3123
ebi-a-GCST90001604	TBNK	T cell %lymphocyte	Myocardial infarction	rs1874323	C	T	C	T	-0.157	0.0136929	0.1374	0.15189	0.337859	0.0142871	3	0.03445	65771684	5.38704e-06	2	TRUE	0.00600655	20.7572
ebi-a-GCST90001604	TBNK	T cell %lymphocyte	Myocardial infarction	rs241580	G	A	G	A	-0.2806	0.0265348	0.9629	0.941375	0.227389	0.0219821	6	0.06288	157895107	8.36007e-06	2	TRUE	0.00576052	19.902
ebi-a-GCST90001604	TBNK	T cell %lymphocyte	Myocardial infarction	rs34147569	C	T	C	T	0.1298	-0.0165743	0.2254	0.163725	0.232942	0.0138951	6	0.02927	71753094	9.50495e-06	2	TRUE	0.00568914	19.654
ebi-a-GCST90001604	TBNK	T cell %lymphocyte	Myocardial infarction	rs4701789	G	C	G	C	0.1497	-0.013189	0.1668	0.147848	0.361347	0.0144489	5	0.03178	7691703	2.58e-06	2	TRUE	0.00641448	22.176
ebi-a-GCST90001604	TBNK	T cell %lymphocyte	Myocardial infarction	rs4758148	G	A	G	A	-0.2706	0.00542529	0.0429	0.0925058	0.758792	0.0176681	11	0.05918	5876630	4.97302e-06	2	TRUE	0.00604634	20.8955
ebi-a-GCST90001604	TBNK	T cell %lymphocyte	Myocardial infarction	rs55972028	T	C	T	C	0.1697	0.0263871	0.1218	0.0688197	0.193681	0.0203014	9	0.03719	134712997	5.16702e-06	2	TRUE	0.00602156	20.8094
ebi-a-GCST90001604	TBNK	T cell %lymphocyte	Myocardial infarction	rs62096695	G	T	G	T	0.3394	-0.0417934	0.0244	0.0948014	0.0177566	0.0176295	18	0.0756	77533989	7.37293e-06	2	TRUE	0.0058299	20.1431
ebi-a-GCST90001604	TBNK	T cell %lymphocyte	Myocardial infarction	rs6904670	G	A	G	A	-0.1345	0.00322391	0.6419	0.413489	0.756082	0.0103786	6	0.02924	31192797	4.40504e-06	2	TRUE	0.0061185	21.1464
ebi-a-GCST90001604	TBNK	T cell %lymphocyte	Myocardial infarction	rs735609	T	G	T	G	0.2301	0.013341	0.0822	0.0753175	0.49361	0.0194879	15	0.04345	57644456	1.25101e-07	2	TRUE	0.00809366	28.0286
ebi-a-GCST90001604	TBNK	T cell %lymphocyte	Myocardial infarction	rs7864642	T	G	T	G	0.2854	0.0150343	0.048	0.0419804	0.557132	0.0256074	9	0.05679	122187995	5.23902e-07	2	TRUE	0.00729466	25.2413
ebi-a-GCST90001604	TBNK	T cell %lymphocyte	Myocardial infarction	rs9916257	T	G	T	G	0.1918	-0.0112517	0.5685	0.383753	0.285126	0.0105266	17	0.02391	33797371	1.40508e-15	2	TRUE	0.0183782	64.311
ebi-a-GCST90001605	TBNK	T cell %leukocyte	Myocardial infarction	rs11998531	G	C	G	C	-0.1464	0.00011932	0.1924	0.278026	0.991669	0.0114275	8	0.03082	120860297	2.12799e-06	2	TRUE	0.00652222	22.5509
ebi-a-GCST90001605	TBNK	T cell %leukocyte	Myocardial infarction	rs12426383	G	A	G	A	-0.1498	-0.0226116	0.1554	0.122058	0.147965	0.0156292	12	0.03294	20722854	5.57596e-06	2	TRUE	0.00598124	20.6692
ebi-a-GCST90001605	TBNK	T cell %leukocyte	Myocardial infarction	rs150146725	C	T	C	T	-0.3712	0.00730086	0.0248	0.00648226	0.910659	0.0650659	20	0.07717	49694567	1.567e-06	2	TRUE	0.00668691	23.1242
ebi-a-GCST90001605	TBNK	T cell %leukocyte	Myocardial infarction	rs1501750	G	A	G	A	0.2324	-0.000393545	0.9406	0.858112	0.978476	0.0145867	5	0.05021	4747892	3.78599e-06	2	TRUE	0.00619461	21.4111
ebi-a-GCST90001605	TBNK	T cell %leukocyte	Myocardial infarction	rs1609355	G	A	G	A	-0.298	0.0235001	0.035	0.0519749	0.309711	0.023134	2	0.06568	22988095	5.88396e-06	2	TRUE	0.00595379	20.5737
ebi-a-GCST90001605	TBNK	T cell %leukocyte	Myocardial infarction	rs16908368	T	G	T	G	0.2667	0.0152613	0.0481	0.0419701	0.551261	0.0256117	9	0.05622	122185915	2.18102e-06	2	TRUE	0.00650505	22.4911
ebi-a-GCST90001605	TBNK	T cell %leukocyte	Myocardial infarction	rs184624056	G	A	G	A	-0.5583	0.0143709	0.0109	0.0195331	0.702257	0.0375931	4	0.1177	259809	2.17901e-06	2	TRUE	0.00650383	22.4869
ebi-a-GCST90001605	TBNK	T cell %leukocyte	Myocardial infarction	rs4325897	C	A	C	A	0.1521	0.0368561	0.1607	0.152087	0.00951546	0.0142139	3	0.03304	111423342	4.26599e-06	2	TRUE	0.00612815	21.18
ebi-a-GCST90001605	TBNK	T cell %leukocyte	Myocardial infarction	rs4614661	A	C	A	C	-0.1711	-0.0154343	0.1266	0.121447	0.325073	0.0156838	14	0.03528	104750712	1.28499e-06	2	TRUE	0.00679675	23.5066
ebi-a-GCST90001605	TBNK	T cell %leukocyte	Myocardial infarction	rs481252	C	T	C	T	-0.1094	0.00248788	0.4516	0.540892	0.808713	0.0102768	11	0.02363	134188542	3.76704e-06	2	TRUE	0.00619766	21.4217
ebi-a-GCST90001605	TBNK	T cell %leukocyte	Myocardial infarction	rs6912413	G	C	G	C	0.1713	-0.0342427	0.127	0.138006	0.0208344	0.0148175	6	0.03685	22960927	3.43099e-06	2	TRUE	0.00624796	21.5967
ebi-a-GCST90001605	TBNK	T cell %leukocyte	Myocardial infarction	rs76019287	C	T	C	T	2.39	-0.0625863	0.0005	0.0246266	0.0622057	0.0335614	5	0.5154	28612713	3.66497e-06	2	TRUE	0.00621754	21.4909
ebi-a-GCST90001605	TBNK	T cell %leukocyte	Myocardial infarction	rs76320442	T	C	T	C	-0.4555	0.0381386	0.0157	0.0663175	0.0648082	0.0206536	4	0.09611	1632499	2.23198e-06	2	TRUE	0.00649279	22.4485
ebi-a-GCST90001605	TBNK	T cell %leukocyte	Myocardial infarction	rs77650974	A	G	A	G	-0.1147	0.00653823	0.3227	0.124308	0.67515	0.015601	18	0.02553	12394263	7.16803e-06	2	TRUE	0.00583852	20.1731
ebi-a-GCST90001605	TBNK	T cell %leukocyte	Myocardial infarction	rs78641454	T	C	T	C	-0.2644	0.0102285	0.0437	0.0637223	0.624113	0.0208732	3	0.05804	126744167	5.40306e-06	2	TRUE	0.0060017	20.7403
ebi-a-GCST90001605	TBNK	T cell %leukocyte	Myocardial infarction	rs893978	T	C	T	C	0.4193	0.0231734	0.0232	0.0162544	0.571188	0.0409206	3	0.0781	74174855	8.44403e-08	2	TRUE	0.00831651	28.8068
ebi-a-GCST90001605	TBNK	T cell %leukocyte	Myocardial infarction	rs9916629	C	T	C	T	0.1172	-0.010319	0.5124	0.259824	0.377414	0.0116906	17	0.02379	33796260	8.76698e-07	2	TRUE	0.00701182	24.2557
ebi-a-GCST90001608	TBNK	DP (CD4+CD8+) %leukocyte	Myocardial infarction	rs11025036	A	G	A	G	-0.4277	-0.00342998	0.0221	0.010037	0.946823	0.0514264	11	0.08196	19175633	1.90599e-07	2	TRUE	0.00786082	27.2158
ebi-a-GCST90001608	TBNK	DP (CD4+CD8+) %leukocyte	Myocardial infarction	rs117166897	G	A	G	A	-0.2423	0.0392163	0.056	0.00209724	0.732	0.114512	10	0.05329	10964820	5.633e-06	2	TRUE	0.00597904	20.6615
ebi-a-GCST90001608	TBNK	DP (CD4+CD8+) %leukocyte	Myocardial infarction	rs117340321	T	G	T	G	-0.2528	-0.00796221	0.0578	0.066981	0.697028	0.0204507	15	0.05364	42829973	2.537e-06	2	TRUE	0.00642095	22.1985
ebi-a-GCST90001608	TBNK	DP (CD4+CD8+) %leukocyte	Myocardial infarction	rs147688743	A	G	A	G	-0.4693	0.0233255	0.0153	0.0124875	0.616623	0.0465911	10	0.09847	64810319	1.957e-06	2	TRUE	0.00656528	22.7008
ebi-a-GCST90001608	TBNK	DP (CD4+CD8+) %leukocyte	Myocardial infarction	rs16987794	C	T	C	T	-0.1599	0.00136303	0.1512	0.133106	0.928347	0.0151574	2	0.03427	20748761	3.2e-06	2	TRUE	0.00629429	21.7578
ebi-a-GCST90001608	TBNK	DP (CD4+CD8+) %leukocyte	Myocardial infarction	rs189060675	C	G	C	G	0.566	-0.0165016	0.0135	0.013123	0.741645	0.0500541	14	0.1229	106214819	4.24502e-06	2	TRUE	0.00613307	21.1971
ebi-a-GCST90001608	TBNK	DP (CD4+CD8+) %leukocyte	Myocardial infarction	rs28459093	T	C	T	C	-0.232	-0.0591302	0.0585	0.00977012	0.259317	0.0524201	4	0.05143	13725129	6.63896e-06	2	TRUE	0.00588572	20.3372
ebi-a-GCST90001608	TBNK	DP (CD4+CD8+) %leukocyte	Myocardial infarction	rs2857229	G	A	G	A	0.2919	-0.0160673	0.2578	0.361726	0.131604	0.0106561	12	0.02741	6900616	4.29339e-26	2	TRUE	0.0319427	113.344
ebi-a-GCST90001608	TBNK	DP (CD4+CD8+) %leukocyte	Myocardial infarction	rs2983457	G	A	G	A	0.1097	-0.01416	0.4562	0.415725	0.172576	0.0103814	20	0.0245	62838443	7.79794e-06	2	TRUE	0.0057993	20.0368
ebi-a-GCST90001608	TBNK	DP (CD4+CD8+) %leukocyte	Myocardial infarction	rs3759343	C	T	C	T	-0.1259	-0.00114535	0.2916	0.0764382	0.953231	0.0195287	12	0.02665	6833104	2.41702e-06	2	TRUE	0.00645159	22.3051
ebi-a-GCST90001608	TBNK	DP (CD4+CD8+) %leukocyte	Myocardial infarction	rs4482524	C	G	C	G	-0.194	-0.00867192	0.0886	0.139646	0.563718	0.0150208	2	0.04346	242673146	8.29698e-06	2	TRUE	0.00576413	19.9146
ebi-a-GCST90001608	TBNK	DP (CD4+CD8+) %leukocyte	Myocardial infarction	rs45551732	T	C	T	C	0.342	-0.0526118	0.029	0.0620664	0.0149965	0.021629	5	0.07212	169816374	2.19599e-06	2	TRUE	0.00650023	22.4744
ebi-a-GCST90001608	TBNK	DP (CD4+CD8+) %leukocyte	Myocardial infarction	rs4966346	G	A	G	A	-0.1172	0.00416515	0.5196	0.57535	0.693046	0.010552	15	0.02542	29054740	4.20001e-06	2	TRUE	0.00614677	21.2447
ebi-a-GCST90001608	TBNK	DP (CD4+CD8+) %leukocyte	Myocardial infarction	rs529770358	C	A	C	A	-0.3758	-0.0473787	0.0248	0.0145794	0.277602	0.0436379	19	0.07997	1185530	2.70402e-06	2	TRUE	0.00638408	22.0702
ebi-a-GCST90001608	TBNK	DP (CD4+CD8+) %leukocyte	Myocardial infarction	rs55928872	A	G	A	G	-0.6422	0.0536063	0.0076	0.0195453	0.154556	0.0376549	21	0.1446	45713321	9.18608e-06	2	TRUE	0.0057061	19.7129
ebi-a-GCST90001608	TBNK	DP (CD4+CD8+) %leukocyte	Myocardial infarction	rs6022045	C	T	C	T	-0.1148	0.00333033	0.5748	0.436472	0.747403	0.0103406	20	0.02488	51305288	4.02903e-06	2	TRUE	0.00615633	21.278
ebi-a-GCST90001608	TBNK	DP (CD4+CD8+) %leukocyte	Myocardial infarction	rs62022846	C	T	C	T	-0.2752	0.0060433	0.0472	0.00654928	0.92451	0.0637783	16	0.05788	11640890	2.068e-06	2	TRUE	0.00653451	22.5937
ebi-a-GCST90001608	TBNK	DP (CD4+CD8+) %leukocyte	Myocardial infarction	rs7160965	C	T	C	T	0.2018	-0.0253947	0.8949	0.931418	0.20707	0.020128	14	0.03941	31506505	3.20797e-07	2	TRUE	0.00757093	26.2045
ebi-a-GCST90001608	TBNK	DP (CD4+CD8+) %leukocyte	Myocardial infarction	rs72694502	C	T	C	T	-0.3724	0.0701008	0.0219	0.00783257	0.231203	0.0585507	14	0.08217	85161244	6.04296e-06	2	TRUE	0.00594054	20.5277
ebi-a-GCST90001608	TBNK	DP (CD4+CD8+) %leukocyte	Myocardial infarction	rs76251345	G	T	G	T	0.2442	0.00557162	0.06	0.0743464	0.777295	0.0196985	14	0.05195	51336044	2.67997e-06	2	TRUE	0.00638789	22.0835
ebi-a-GCST90001608	TBNK	DP (CD4+CD8+) %leukocyte	Myocardial infarction	rs7786572	C	T	C	T	0.3038	-0.0550582	0.0346	0.0579675	0.0122979	0.0219926	7	0.06815	4779905	8.54791e-06	2	TRUE	0.00574858	19.8605
ebi-a-GCST90001608	TBNK	DP (CD4+CD8+) %leukocyte	Myocardial infarction	rs77965313	C	A	C	A	-0.2978	0.0168178	0.0375	0.108239	0.308783	0.0165241	9	0.06501	120915115	4.76201e-06	2	TRUE	0.00606829	20.9718
ebi-a-GCST90001608	TBNK	DP (CD4+CD8+) %leukocyte	Myocardial infarction	rs79965786	G	A	G	A	0.6696	-0.000135874	0.0063	0.0137063	0.997605	0.0452581	12	0.1497	11962377	7.993e-06	2	TRUE	0.00578745	19.9956
ebi-a-GCST90001613	TBNK	DN (CD4-CD8-) %leukocyte	Myocardial infarction	rs11103734	T	C	T	C	0.2397	0.0105271	0.0511	0.0670042	0.609527	0.0206111	9	0.05249	138082201	5.12094e-06	2	TRUE	0.00603082	20.8416
ebi-a-GCST90001613	TBNK	DN (CD4-CD8-) %leukocyte	Myocardial infarction	rs11124150	G	A	G	A	-0.115	0.0044658	0.5966	0.614689	0.671901	0.010544	2	0.02449	98905012	2.76001e-06	2	TRUE	0.00637472	22.0377
ebi-a-GCST90001613	TBNK	DN (CD4-CD8-) %leukocyte	Myocardial infarction	rs11180778	C	T	C	T	0.1276	-0.0103986	0.2719	0.292754	0.355398	0.0112518	12	0.02655	76371057	1.59001e-06	2	TRUE	0.0066755	23.0844
ebi-a-GCST90001613	TBNK	DN (CD4-CD8-) %leukocyte	Myocardial infarction	rs139015432	T	C	T	C	0.1647	0.0946267	0.119	0.00794648	0.117648	0.0604751	18	0.03682	55486198	7.92392e-06	2	TRUE	0.00578788	19.9971
ebi-a-GCST90001613	TBNK	DN (CD4-CD8-) %leukocyte	Myocardial infarction	rs139249541	G	A	G	A	0.415	0.0774741	0.0315	0.0153698	0.0720692	0.0430727	6	0.06958	102294761	2.69197e-09	2	TRUE	0.0102441	35.5529
ebi-a-GCST90001613	TBNK	DN (CD4-CD8-) %leukocyte	Myocardial infarction	rs140247402	T	C	T	C	-0.2405	-0.0192229	0.0492	0.169093	0.159036	0.0136495	17	0.05402	1235562	8.80501e-06	2	TRUE	0.00573382	19.8093
ebi-a-GCST90001613	TBNK	DN (CD4-CD8-) %leukocyte	Myocardial infarction	rs142716558	G	A	G	A	0.1595	0.0206343	0.1299	0.0995003	0.225244	0.0170151	14	0.03557	51308539	7.56502e-06	2	TRUE	0.00581622	20.0956
ebi-a-GCST90001613	TBNK	DN (CD4-CD8-) %leukocyte	Myocardial infarction	rs17060639	C	G	C	G	0.2042	-0.0126603	0.0787	0.0219489	0.717138	0.0349456	6	0.04442	100915659	4.43803e-06	2	TRUE	0.00611101	21.1204
ebi-a-GCST90001613	TBNK	DN (CD4-CD8-) %leukocyte	Myocardial infarction	rs185860761	T	C	T	C	-0.232	0.0288183	0.06	0.0634482	0.17623	0.0213081	2	0.05067	45213218	4.82403e-06	2	TRUE	0.00606253	20.9518
ebi-a-GCST90001613	TBNK	DN (CD4-CD8-) %leukocyte	Myocardial infarction	rs2177640	A	C	A	C	0.1255	-0.00256539	0.7655	0.754495	0.828969	0.0118755	2	0.02791	9803664	7.15402e-06	2	TRUE	0.00584845	20.2076
ebi-a-GCST90001613	TBNK	DN (CD4-CD8-) %leukocyte	Myocardial infarction	rs34025101	G	A	G	A	1.393	0.0210964	0.0014	0.00775328	0.719461	0.0587348	6	0.3109	135388494	7.65191e-06	2	TRUE	0.005807	20.0636
ebi-a-GCST90001613	TBNK	DN (CD4-CD8-) %leukocyte	Myocardial infarction	rs4707827	G	A	G	A	0.1102	-0.00758712	0.3698	0.452333	0.464321	0.0103684	6	0.0246	95093011	7.73499e-06	2	TRUE	0.00580477	20.0558
ebi-a-GCST90001613	TBNK	DN (CD4-CD8-) %leukocyte	Myocardial infarction	rs4711821	A	G	A	G	0.1299	-0.000288388	0.7124	0.47638	0.977634	0.0102867	6	0.02637	45556291	8.72891e-07	2	TRUE	0.00701073	24.2519
ebi-a-GCST90001613	TBNK	DN (CD4-CD8-) %leukocyte	Myocardial infarction	rs62176864	C	A	C	A	2.323	0.0522428	0.0007	0.0410169	0.0460458	0.0261872	2	0.5063	156465928	4.62498e-06	2	TRUE	0.00608767	21.0392
ebi-a-GCST90001613	TBNK	DN (CD4-CD8-) %leukocyte	Myocardial infarction	rs7021333	G	T	G	T	-0.1191	-0.000435942	0.5448	0.566634	0.966541	0.0103927	9	0.02377	98823528	5.65705e-07	2	TRUE	0.00725145	25.0907
ebi-a-GCST90001613	TBNK	DN (CD4-CD8-) %leukocyte	Myocardial infarction	rs72784218	A	G	A	G	0.2265	-0.0243224	0.0611	0.0261278	0.449577	0.0321674	2	0.0496	19698493	5.11199e-06	2	TRUE	0.00603068	20.8411
ebi-a-GCST90001613	TBNK	DN (CD4-CD8-) %leukocyte	Myocardial infarction	rs7569868	T	C	T	C	0.2327	-0.00419801	0.1915	0.190029	0.74813	0.0130736	2	0.0304	87019683	2.49172e-14	2	TRUE	0.016762	58.5589
ebi-a-GCST90001613	TBNK	DN (CD4-CD8-) %leukocyte	Myocardial infarction	rs76747637	A	G	A	G	0.681	0.0198775	0.0063	0.0532751	0.385501	0.0229055	7	0.1489	79800654	4.94402e-06	2	TRUE	0.00604909	20.9051
ebi-a-GCST90001613	TBNK	DN (CD4-CD8-) %leukocyte	Myocardial infarction	rs7869045	A	G	A	G	-0.2505	-0.035408	0.0455	0.0291249	0.250167	0.0307911	9	0.05618	124584495	8.47891e-06	2	TRUE	0.00575132	19.8701
ebi-a-GCST90001613	TBNK	DN (CD4-CD8-) %leukocyte	Myocardial infarction	rs79251210	A	G	A	G	0.3543	0.0221356	0.0378	0.0240555	0.510284	0.0336206	6	0.06302	100468602	2.02302e-08	2	TRUE	0.00911235	31.5888
ebi-a-GCST90001613	TBNK	DN (CD4-CD8-) %leukocyte	Myocardial infarction	rs9896155	G	A	G	A	0.1408	-0.00791171	0.6738	0.4163	0.446285	0.010388	17	0.02517	33794697	2.38798e-08	2	TRUE	0.00902242	31.2742
ebi-a-GCST90001628	TBNK	HLA DR+ CD8br %T cell	Myocardial infarction	rs1091849	G	A	G	A	-0.1196	0.00630435	0.6024	0.703208	0.573643	0.0112039	16	0.02424	10829280	8.4561e-07	2	TRUE	0.00703319	24.3301
ebi-a-GCST90001628	TBNK	HLA DR+ CD8br %T cell	Myocardial infarction	rs11054779	T	G	T	G	0.2975	0.0333856	0.0331	0.0685057	0.0990307	0.0202389	12	0.06495	12457054	4.79104e-06	2	TRUE	0.00606727	20.9683
ebi-a-GCST90001628	TBNK	HLA DR+ CD8br %T cell	Myocardial infarction	rs112455120	T	C	T	C	0.3608	-0.00482908	0.03	0.120869	0.759516	0.0157753	16	0.06884	10380785	1.692e-07	2	TRUE	0.00792893	27.4536
ebi-a-GCST90001628	TBNK	HLA DR+ CD8br %T cell	Myocardial infarction	rs112935806	A	G	A	G	0.3437	-0.057264	0.0259	0.018121	0.137329	0.0385406	1	0.07538	182869895	5.30994e-06	2	TRUE	0.00601241	20.7775
ebi-a-GCST90001628	TBNK	HLA DR+ CD8br %T cell	Myocardial infarction	rs11598687	C	G	C	G	-1.02	0.0222481	0.0028	0.0134214	0.619836	0.0448476	10	0.2128	76609571	1.70498e-06	2	TRUE	0.00664025	22.9617
ebi-a-GCST90001628	TBNK	HLA DR+ CD8br %T cell	Myocardial infarction	rs117517764	G	A	G	A	0.1844	0.0123863	0.0911	0.191698	0.343846	0.0130851	19	0.04074	17485805	6.19298e-06	2	TRUE	0.00592542	20.4751
ebi-a-GCST90001628	TBNK	HLA DR+ CD8br %T cell	Myocardial infarction	rs12029484	G	A	G	A	-0.2178	0.049577	0.0769	0.0587289	0.0229657	0.0218017	1	0.04445	230111146	1.00099e-06	2	TRUE	0.00693697	23.9949
ebi-a-GCST90001628	TBNK	HLA DR+ CD8br %T cell	Myocardial infarction	rs138213638	C	T	C	T	1.501	-0.00384555	0.0014	0.045461	0.876184	0.0246813	18	0.3194	55985546	2.683e-06	2	TRUE	0.00638455	22.0719
ebi-a-GCST90001628	TBNK	HLA DR+ CD8br %T cell	Myocardial infarction	rs138678763	C	T	C	T	-0.8053	-0.00749307	0.005	0.00510783	0.917773	0.0725794	8	0.1649	11817727	1.08201e-06	2	TRUE	0.00689115	23.8353
ebi-a-GCST90001628	TBNK	HLA DR+ CD8br %T cell	Myocardial infarction	rs1407309	A	G	A	G	-0.1339	-0.01656	0.4179	0.482126	0.1051	0.0102183	9	0.02508	117651780	9.85803e-08	2	TRUE	0.00822507	28.4874
ebi-a-GCST90001628	TBNK	HLA DR+ CD8br %T cell	Myocardial infarction	rs3087456	A	G	A	G	-0.4526	0.00401473	0.7662	0.734416	0.729478	0.0116093	16	0.02659	10970902	1.46893e-62	2	TRUE	0.0777436	289.561
ebi-a-GCST90001628	TBNK	HLA DR+ CD8br %T cell	Myocardial infarction	rs34287418	G	C	G	C	-1.263	0.0317836	0.0019	0.0204339	0.382243	0.0363752	14	0.2738	104939039	4.10904e-06	2	TRUE	0.0061529	21.2661
ebi-a-GCST90001628	TBNK	HLA DR+ CD8br %T cell	Myocardial infarction	rs4920093	G	A	G	A	0.2643	0.0310332	0.0477	0.0156413	0.455297	0.0415652	21	0.05571	43304155	2.17601e-06	2	TRUE	0.006506	22.4944
ebi-a-GCST90001628	TBNK	HLA DR+ CD8br %T cell	Myocardial infarction	rs506151	T	C	T	C	-0.4018	0.0181251	0.02	0.104118	0.28247	0.0168639	13	0.08469	110882752	2.18198e-06	2	TRUE	0.00650641	22.4959
ebi-a-GCST90001628	TBNK	HLA DR+ CD8br %T cell	Myocardial infarction	rs542160	T	C	T	C	-0.1295	-0.0136947	0.5089	0.498357	0.179956	0.0102131	11	0.02364	107676543	4.62402e-08	2	TRUE	0.00865545	29.9911
ebi-a-GCST90001628	TBNK	HLA DR+ CD8br %T cell	Myocardial infarction	rs6020784	G	A	G	A	0.1427	-0.00285347	0.1819	0.258247	0.808071	0.0117468	20	0.03104	49449929	4.44898e-06	2	TRUE	0.00611171	21.1228
ebi-a-GCST90001628	TBNK	HLA DR+ CD8br %T cell	Myocardial infarction	rs62029480	T	C	T	C	0.4156	-0.00026127	0.0236	0.0367558	0.992493	0.0277696	16	0.07787	10651993	1.003e-07	2	TRUE	0.00821953	28.4681
ebi-a-GCST90001628	TBNK	HLA DR+ CD8br %T cell	Myocardial infarction	rs6975360	G	A	G	A	-0.1252	0.0200944	0.2338	0.221903	0.102538	0.0123077	7	0.02738	82348481	4.97302e-06	2	TRUE	0.00604684	20.8972
ebi-a-GCST90001628	TBNK	HLA DR+ CD8br %T cell	Myocardial infarction	rs7027771	C	T	C	T	0.1171	-0.0274096	0.636	0.600305	0.00857018	0.0104269	9	0.0244	101552955	1.64301e-06	2	TRUE	0.00665662	23.0187
ebi-a-GCST90001628	TBNK	HLA DR+ CD8br %T cell	Myocardial infarction	rs7195518	G	A	G	A	0.5431	-0.0439642	0.9908	0.979076	0.217355	0.0356392	16	0.1192	11485515	5.37106e-06	2	TRUE	0.00600361	20.747
ebi-a-GCST90001628	TBNK	HLA DR+ CD8br %T cell	Myocardial infarction	rs72757686	C	G	C	G	1.339	-0.0428196	0.0015	0.0172584	0.276558	0.0393532	1	0.2947	243409313	5.70598e-06	2	TRUE	0.00597064	20.6323
ebi-a-GCST90001628	TBNK	HLA DR+ CD8br %T cell	Myocardial infarction	rs72779785	G	A	G	A	-0.1852	0.00775033	0.1634	0.0673211	0.70511	0.0204801	16	0.03176	10569039	5.96403e-09	2	TRUE	0.00979639	33.9835
ebi-a-GCST90001628	TBNK	HLA DR+ CD8br %T cell	Myocardial infarction	rs72998075	T	C	T	C	-0.1324	-0.0144479	0.1944	0.0712107	0.466249	0.0198298	11	0.0294	109402654	6.90494e-06	2	TRUE	0.00586606	20.2688
ebi-a-GCST90001628	TBNK	HLA DR+ CD8br %T cell	Myocardial infarction	rs73365443	A	G	A	G	0.1329	-0.0015929	0.2195	0.257681	0.891893	0.0117203	12	0.02864	85019560	3.586e-06	2	TRUE	0.00622604	21.5204
ebi-a-GCST90001628	TBNK	HLA DR+ CD8br %T cell	Myocardial infarction	rs75588949	T	A	T	A	-0.1878	0.00905745	0.0823	0.0869093	0.619768	0.0182544	9	0.04226	113087414	9.122e-06	2	TRUE	0.005713	19.7369
ebi-a-GCST90001628	TBNK	HLA DR+ CD8br %T cell	Myocardial infarction	rs76443179	A	G	A	G	1.66	-0.0549005	0.0014	0.0412643	0.0336481	0.0258445	19	0.3239	38669622	3.12702e-07	2	TRUE	0.00758418	26.2507
ebi-a-GCST90001628	TBNK	HLA DR+ CD8br %T cell	Myocardial infarction	rs771140	G	C	G	C	-0.1258	-0.00830342	0.7801	0.940399	0.702723	0.0217567	1	0.02838	34612610	9.64007e-06	2	TRUE	0.00568436	19.6374
ebi-a-GCST90001628	TBNK	HLA DR+ CD8br %T cell	Myocardial infarction	rs78456529	T	C	T	C	-0.156	0.00688883	0.1401	0.0423511	0.788482	0.0256776	7	0.03363	131627162	3.60604e-06	2	TRUE	0.00622165	21.5052
ebi-a-GCST90001628	TBNK	HLA DR+ CD8br %T cell	Myocardial infarction	rs78867731	T	A	T	A	-0.2187	-0.0101657	0.0622	0.0672281	0.619461	0.02047	8	0.04867	107775474	7.25805e-06	2	TRUE	0.00584052	20.18
ebi-a-GCST90001628	TBNK	HLA DR+ CD8br %T cell	Myocardial infarction	rs79132531	G	A	G	A	0.2117	-0.0694036	0.075	0.0021953	0.528083	0.110001	11	0.04536	107259543	3.16497e-06	2	TRUE	0.00629756	21.7692
ebi-a-GCST90001629	TBNK	HLA DR+ CD8br %lymphocyte	Myocardial infarction	rs11054779	T	G	T	G	0.3118	0.0333856	0.0331	0.0685057	0.0990307	0.0202389	12	0.06587	12457054	2.29499e-06	2	TRUE	0.00647702	22.3936
ebi-a-GCST90001629	TBNK	HLA DR+ CD8br %lymphocyte	Myocardial infarction	rs112455120	T	C	T	C	0.3662	-0.00482908	0.03	0.120869	0.759516	0.0157753	16	0.06983	10380785	1.65501e-07	2	TRUE	0.00793801	27.4853
ebi-a-GCST90001629	TBNK	HLA DR+ CD8br %lymphocyte	Myocardial infarction	rs113162001	T	C	T	C	0.1702	-0.0301706	0.1093	0.0247001	0.360853	0.0330187	19	0.03797	53321356	7.56293e-06	2	TRUE	0.00581202	20.081
ebi-a-GCST90001629	TBNK	HLA DR+ CD8br %lymphocyte	Myocardial infarction	rs11598687	C	G	C	G	-1.027	0.0222481	0.0028	0.0134214	0.619836	0.0448476	10	0.2159	76609571	2.02502e-06	2	TRUE	0.00654043	22.6143
ebi-a-GCST90001629	TBNK	HLA DR+ CD8br %lymphocyte	Myocardial infarction	rs117517764	G	A	G	A	0.1841	0.0123863	0.0911	0.191698	0.343846	0.0130851	19	0.04133	17485805	8.71505e-06	2	TRUE	0.00573981	19.8301
ebi-a-GCST90001629	TBNK	HLA DR+ CD8br %lymphocyte	Myocardial infarction	rs12029484	G	A	G	A	-0.2164	0.049577	0.0769	0.0587289	0.0229657	0.0218017	1	0.04509	230111146	1.656e-06	2	TRUE	0.00665693	23.0198
ebi-a-GCST90001629	TBNK	HLA DR+ CD8br %lymphocyte	Myocardial infarction	rs138678763	C	T	C	T	-0.8001	-0.00749307	0.005	0.00510783	0.917773	0.0725794	8	0.1673	11817727	1.79201e-06	2	TRUE	0.00661054	22.8583
ebi-a-GCST90001629	TBNK	HLA DR+ CD8br %lymphocyte	Myocardial infarction	rs1407309	A	G	A	G	-0.1372	-0.01656	0.4179	0.482126	0.1051	0.0102183	9	0.02544	117651780	7.38006e-08	2	TRUE	0.00839141	29.0684
ebi-a-GCST90001629	TBNK	HLA DR+ CD8br %lymphocyte	Myocardial infarction	rs1431485	C	T	C	T	-0.2005	-0.0022566	0.9184	0.893954	0.891873	0.0166006	10	0.04329	118193216	3.74404e-06	2	TRUE	0.00620257	21.4388
ebi-a-GCST90001629	TBNK	HLA DR+ CD8br %lymphocyte	Myocardial infarction	rs147143327	C	G	C	G	-0.2868	-0.0439264	0.0369	0.00200163	0.701943	0.114781	1	0.0628	244492916	5.12897e-06	2	TRUE	0.00603159	20.8442
ebi-a-GCST90001629	TBNK	HLA DR+ CD8br %lymphocyte	Myocardial infarction	rs2146255	C	A	C	A	-0.1165	0.0326539	0.347	0.422146	0.00157917	0.0103344	9	0.025	101567115	3.298e-06	2	TRUE	0.00627852	21.703
ebi-a-GCST90001629	TBNK	HLA DR+ CD8br %lymphocyte	Myocardial infarction	rs3087456	A	G	A	G	-0.4525	0.00401473	0.7662	0.734416	0.729478	0.0116093	16	0.027	10970902	9.22784e-61	2	TRUE	0.0755466	280.709
ebi-a-GCST90001629	TBNK	HLA DR+ CD8br %lymphocyte	Myocardial infarction	rs34287418	G	C	G	C	-1.251	0.0317836	0.0019	0.0204339	0.382243	0.0363752	14	0.2778	104939039	6.92102e-06	2	TRUE	0.00586564	20.2674
ebi-a-GCST90001629	TBNK	HLA DR+ CD8br %lymphocyte	Myocardial infarction	rs4527037	G	T	G	T	0.1168	0.00436249	0.4408	0.513997	0.669649	0.0102255	16	0.02433	11518708	1.63799e-06	2	TRUE	0.0066607	23.0329
ebi-a-GCST90001629	TBNK	HLA DR+ CD8br %lymphocyte	Myocardial infarction	rs4920093	G	A	G	A	0.259	0.0310332	0.0477	0.0156413	0.455297	0.0415652	21	0.05652	43304155	4.74602e-06	2	TRUE	0.00607254	20.9866
ebi-a-GCST90001629	TBNK	HLA DR+ CD8br %lymphocyte	Myocardial infarction	rs506151	T	C	T	C	-0.3949	0.0181251	0.02	0.104118	0.28247	0.0168639	13	0.08593	110882752	4.47404e-06	2	TRUE	0.00610724	21.1073
ebi-a-GCST90001629	TBNK	HLA DR+ CD8br %lymphocyte	Myocardial infarction	rs542160	T	C	T	C	-0.1259	-0.0136947	0.5089	0.498357	0.179956	0.0102131	11	0.02399	107676543	1.61499e-07	2	TRUE	0.0079496	27.5257
ebi-a-GCST90001629	TBNK	HLA DR+ CD8br %lymphocyte	Myocardial infarction	rs6020784	G	A	G	A	0.1464	-0.00285347	0.1819	0.258247	0.808071	0.0117468	20	0.03148	49449929	3.42003e-06	2	TRUE	0.00625329	21.6152
ebi-a-GCST90001629	TBNK	HLA DR+ CD8br %lymphocyte	Myocardial infarction	rs60923927	A	T	A	T	0.2531	-0.0119155	0.0494	0.22747	0.331471	0.0122694	16	0.05545	10380869	5.15597e-06	2	TRUE	0.00602528	20.8223
ebi-a-GCST90001629	TBNK	HLA DR+ CD8br %lymphocyte	Myocardial infarction	rs62029480	T	C	T	C	0.4259	-0.00026127	0.0236	0.0367558	0.992493	0.0277696	16	0.07898	10651993	7.37598e-08	2	TRUE	0.00838963	29.0622
ebi-a-GCST90001629	TBNK	HLA DR+ CD8br %lymphocyte	Myocardial infarction	rs6975360	G	A	G	A	-0.1264	0.0200944	0.2338	0.221903	0.102538	0.0123077	7	0.02777	82348481	5.48706e-06	2	TRUE	0.00599174	20.7057
ebi-a-GCST90001629	TBNK	HLA DR+ CD8br %lymphocyte	Myocardial infarction	rs72768367	T	G	T	G	0.727	-0.0836423	0.005	0.0181817	0.030621	0.038688	16	0.1635	4590247	8.97491e-06	2	TRUE	0.00571956	19.7597
ebi-a-GCST90001629	TBNK	HLA DR+ CD8br %lymphocyte	Myocardial infarction	rs72779785	G	A	G	A	-0.1929	0.00775033	0.1634	0.0673211	0.70511	0.0204801	16	0.03221	10569039	2.311e-09	2	TRUE	0.0103275	35.8451
ebi-a-GCST90001629	TBNK	HLA DR+ CD8br %lymphocyte	Myocardial infarction	rs73030989	T	C	T	C	1.695	-0.0801417	0.0013	0.0151951	0.0575771	0.0422042	19	0.3593	38996871	2.47098e-06	2	TRUE	0.00643343	22.2419
ebi-a-GCST90001629	TBNK	HLA DR+ CD8br %lymphocyte	Myocardial infarction	rs73365443	A	G	A	G	0.1332	-0.0015929	0.2195	0.257681	0.891893	0.0117203	12	0.02906	85019560	4.75598e-06	2	TRUE	0.00607563	20.9973
ebi-a-GCST90001629	TBNK	HLA DR+ CD8br %lymphocyte	Myocardial infarction	rs76997602	G	A	G	A	-0.3958	0.0697484	0.0178	0.0307727	0.0193201	0.029816	7	0.08847	115451309	7.92501e-06	2	TRUE	0.00578973	20.0035
ebi-a-GCST90001629	TBNK	HLA DR+ CD8br %lymphocyte	Myocardial infarction	rs771140	G	C	G	C	-0.1297	-0.00830342	0.7801	0.940399	0.702723	0.0217567	1	0.02879	34612610	6.81805e-06	2	TRUE	0.0058703	20.2835
ebi-a-GCST90001629	TBNK	HLA DR+ CD8br %lymphocyte	Myocardial infarction	rs78456529	T	C	T	C	-0.1636	0.00688883	0.1401	0.0423511	0.788482	0.0256776	7	0.03411	131627162	1.68202e-06	2	TRUE	0.00664854	22.9906
ebi-a-GCST90001629	TBNK	HLA DR+ CD8br %lymphocyte	Myocardial infarction	rs78581629	A	G	A	G	-0.1864	0.0392251	0.0968	0.0588918	0.0703477	0.0216753	19	0.03982	795371	2.96401e-06	2	TRUE	0.00633505	21.8996
ebi-a-GCST90001629	TBNK	HLA DR+ CD8br %lymphocyte	Myocardial infarction	rs78867731	T	A	T	A	-0.2241	-0.0101657	0.0622	0.0672281	0.619461	0.02047	8	0.04937	107775474	5.84898e-06	2	TRUE	0.00595912	20.5923
ebi-a-GCST90001629	TBNK	HLA DR+ CD8br %lymphocyte	Myocardial infarction	rs79132531	G	A	G	A	0.2085	-0.0694036	0.075	0.0021953	0.528083	0.110001	11	0.04602	107259543	6.08401e-06	2	TRUE	0.00593681	20.5147
ebi-a-GCST90001639	TBNK	CD3- lymphocyte AC	Myocardial infarction	rs11822514	C	T	C	T	-0.1251	0.00149316	0.2976	0.384621	0.887424	0.0105476	11	0.02742	125133704	5.26405e-06	2	TRUE	0.00601974	20.803
ebi-a-GCST90001639	TBNK	CD3- lymphocyte AC	Myocardial infarction	rs12616821	C	T	C	T	0.1153	0.00961367	0.4655	0.344938	0.371609	0.01076	2	0.02515	99282659	4.72498e-06	2	TRUE	0.00607793	21.0053
ebi-a-GCST90001639	TBNK	CD3- lymphocyte AC	Myocardial infarction	rs12915752	C	A	C	A	-0.1186	-0.00551853	0.4387	0.283366	0.626576	0.0113421	15	0.02542	24590168	3.176e-06	2	TRUE	0.00629357	21.7553
ebi-a-GCST90001639	TBNK	CD3- lymphocyte AC	Myocardial infarction	rs144770721	G	A	G	A	-0.2119	0.05023	0.0924	0.00865753	0.360306	0.0549092	21	0.04318	32074074	9.64406e-07	2	TRUE	0.006958	24.0682
ebi-a-GCST90001639	TBNK	CD3- lymphocyte AC	Myocardial infarction	rs17605177	A	T	A	T	0.1998	-0.0178904	0.101	0.126512	0.246283	0.0154304	7	0.04158	126074598	1.61599e-06	2	TRUE	0.00667321	23.0765
ebi-a-GCST90001639	TBNK	CD3- lymphocyte AC	Myocardial infarction	rs17617028	A	G	A	G	0.133	-0.0118669	0.2836	0.249855	0.314381	0.0117953	4	0.02757	106064683	1.45801e-06	2	TRUE	0.00672542	23.2582
ebi-a-GCST90001639	TBNK	CD3- lymphocyte AC	Myocardial infarction	rs17824379	G	A	G	A	-1.353	0.0506496	0.0027	0.0067709	0.4298	0.0641512	3	0.2268	5810961	2.63403e-09	2	TRUE	0.0102484	35.5678
ebi-a-GCST90001639	TBNK	CD3- lymphocyte AC	Myocardial infarction	rs184712	T	C	T	C	-0.1885	0.0267572	0.1046	0.196541	0.0369454	0.0128248	12	0.041	58141602	4.41499e-06	2	TRUE	0.00611241	21.1253
ebi-a-GCST90001639	TBNK	CD3- lymphocyte AC	Myocardial infarction	rs35604965	C	T	C	T	0.1584	-0.039655	0.1567	0.0824103	0.0335799	0.0186605	10	0.03474	102722625	5.24904e-06	2	TRUE	0.00601246	20.7777
ebi-a-GCST90001639	TBNK	CD3- lymphocyte AC	Myocardial infarction	rs3795066	T	C	T	C	-0.1125	-0.0178767	0.4277	0.575728	0.0853159	0.0103896	19	0.02526	1039626	8.67002e-06	2	TRUE	0.00573799	19.8237
ebi-a-GCST90001639	TBNK	CD3- lymphocyte AC	Myocardial infarction	rs4763964	A	T	A	T	-0.2105	0.0264948	0.0756	0.12624	0.084349	0.0153505	12	0.04611	13468008	5.146e-06	2	TRUE	0.00602711	20.8287
ebi-a-GCST90001639	TBNK	CD3- lymphocyte AC	Myocardial infarction	rs4796089	C	T	C	T	0.1842	0.0321637	0.1336	0.092688	0.0700987	0.0177575	17	0.03661	33814758	5.10399e-07	2	TRUE	0.00731161	25.3004
ebi-a-GCST90001639	TBNK	CD3- lymphocyte AC	Myocardial infarction	rs55738889	T	C	T	C	-0.2945	0.0686704	0.0393	0.0334421	0.0160864	0.02853	5	0.06347	43983956	3.60504e-06	2	TRUE	0.00622504	21.517
ebi-a-GCST90001639	TBNK	CD3- lymphocyte AC	Myocardial infarction	rs61766955	G	A	G	A	0.4159	-0.0143791	0.0201	0.0431958	0.566308	0.0250727	1	0.09047	31073453	4.43496e-06	2	TRUE	0.00611121	21.1211
ebi-a-GCST90001639	TBNK	CD3- lymphocyte AC	Myocardial infarction	rs73234444	C	G	C	G	0.6203	-0.0829967	0.0078	0.021123	0.0199696	0.035668	13	0.1399	83976964	9.56203e-06	2	TRUE	0.00568737	19.6479
ebi-a-GCST90001639	TBNK	CD3- lymphocyte AC	Myocardial infarction	rs76620602	C	A	C	A	-0.2803	0.0208961	0.0427	0.039533	0.424483	0.0261636	3	0.05994	31651652	3.03201e-06	2	TRUE	0.00632235	21.8555
ebi-a-GCST90001639	TBNK	CD3- lymphocyte AC	Myocardial infarction	rs935320	T	A	T	A	-0.2261	0.0133314	0.0829	0.0762479	0.493142	0.0194529	15	0.04451	57644442	3.96004e-07	2	TRUE	0.00745175	25.7889
ebi-a-GCST90001639	TBNK	CD3- lymphocyte AC	Myocardial infarction	rs9894744	A	C	A	C	-0.1278	0.00773502	0.318	0.598188	0.460048	0.0104702	17	0.02618	72932879	1.10999e-06	2	TRUE	0.00688561	23.816
ebi-a-GCST90001647	TBNK	NK %lymphocyte	Myocardial infarction	rs10118740	A	G	A	G	-0.2745	0.0158219	0.0412	0.0415858	0.538611	0.0257302	9	0.05864	122199843	2.95903e-06	2	TRUE	0.00633515	21.9
ebi-a-GCST90001647	TBNK	NK %lymphocyte	Myocardial infarction	rs10512469	T	C	T	C	0.249	0.0248746	0.1639	0.249617	0.0358138	0.0118505	17	0.03122	33770802	1.97606e-15	2	TRUE	0.0181714	63.5741
ebi-a-GCST90001647	TBNK	NK %lymphocyte	Myocardial infarction	rs10948071	T	C	T	C	0.1124	-0.0212345	0.5327	0.645142	0.0460628	0.0106448	6	0.0236	43280713	1.97201e-06	2	TRUE	0.0065565	22.6702
ebi-a-GCST90001647	TBNK	NK %lymphocyte	Myocardial infarction	rs113667813	A	G	A	G	0.2542	0.00475413	0.0448	0.0604683	0.825008	0.0215014	17	0.05635	76674023	6.67406e-06	2	TRUE	0.005886	20.3381
ebi-a-GCST90001647	TBNK	NK %lymphocyte	Myocardial infarction	rs115345454	C	A	C	A	0.7308	-0.0837594	0.0053	0.012705	0.0729794	0.0467157	3	0.1644	163251716	8.97594e-06	2	TRUE	0.00571642	19.7488
ebi-a-GCST90001647	TBNK	NK %lymphocyte	Myocardial infarction	rs115644251	T	C	T	C	0.2646	-0.015577	0.0414	0.0171498	0.695556	0.0398058	1	0.05794	97773324	5.12495e-06	2	TRUE	0.00603137	20.8435
ebi-a-GCST90001647	TBNK	NK %lymphocyte	Myocardial infarction	rs11954223	A	G	A	G	-1.682	-0.0123912	0.001	0.0104261	0.810484	0.0516728	5	0.3583	67413499	2.77198e-06	2	TRUE	0.00637093	22.0245
ebi-a-GCST90001647	TBNK	NK %lymphocyte	Myocardial infarction	rs144650982	T	C	T	C	0.5517	0.0124613	0.0093	0.03521	0.661034	0.0284189	1	0.1242	93553003	9.09494e-06	2	TRUE	0.00570817	19.7201
ebi-a-GCST90001647	TBNK	NK %lymphocyte	Myocardial infarction	rs149863465	A	G	A	G	0.328	-0.0293742	0.0281	0.0046925	0.703043	0.077054	9	0.07247	88631496	6.18301e-06	2	TRUE	0.00592476	20.4729
ebi-a-GCST90001647	TBNK	NK %lymphocyte	Myocardial infarction	rs182077215	T	C	T	C	0.4364	0.0107066	0.0149	0.0651944	0.613961	0.0212252	8	0.09585	132608541	5.46903e-06	2	TRUE	0.00599507	20.7173
ebi-a-GCST90001647	TBNK	NK %lymphocyte	Myocardial infarction	rs183053322	T	C	T	C	-0.408	0.0646884	0.0354	0.00769125	0.277639	0.0595856	1	0.06431	25076059	2.51299e-10	2	TRUE	0.0115752	40.2263
ebi-a-GCST90001647	TBNK	NK %lymphocyte	Myocardial infarction	rs188746292	T	C	T	C	0.5123	-0.130008	0.0116	0.00372688	0.121165	0.0838814	1	0.105	34002069	1.11199e-06	2	TRUE	0.00687849	23.7913
ebi-a-GCST90001647	TBNK	NK %lymphocyte	Myocardial infarction	rs2269705	C	T	C	T	0.1676	-0.0188392	0.1956	0.0370691	0.487191	0.0271152	6	0.0362	30656847	3.75604e-06	2	TRUE	0.006198	21.4229
ebi-a-GCST90001647	TBNK	NK %lymphocyte	Myocardial infarction	rs2426800	T	C	T	C	0.1023	0.000448751	0.5067	0.443108	0.965221	0.0102919	20	0.02301	58174503	8.94891e-06	2	TRUE	0.00571805	19.7545
ebi-a-GCST90001647	TBNK	NK %lymphocyte	Myocardial infarction	rs2433423	C	T	C	T	-0.4268	0.00863344	0.0177	0.0492892	0.719711	0.0240589	11	0.0874	86428029	1.086e-06	2	TRUE	0.00689039	23.8327
ebi-a-GCST90001647	TBNK	NK %lymphocyte	Myocardial infarction	rs2546701	G	A	G	A	0.105	0.00394942	0.4158	0.312337	0.719908	0.011014	5	0.0235	168938336	8.16695e-06	2	TRUE	0.00577495	19.9522
ebi-a-GCST90001647	TBNK	NK %lymphocyte	Myocardial infarction	rs281407	A	G	A	G	0.1157	0.00536521	0.3684	0.321507	0.624242	0.0109528	19	0.0244	49233335	2.19801e-06	2	TRUE	0.00649944	22.4716
ebi-a-GCST90001647	TBNK	NK %lymphocyte	Myocardial infarction	rs281414	A	G	A	G	0.1347	0.0128104	0.1976	0.228094	0.296444	0.0122694	19	0.02964	10450285	5.70296e-06	2	TRUE	0.00597307	20.6408
ebi-a-GCST90001647	TBNK	NK %lymphocyte	Myocardial infarction	rs3787412	A	C	A	C	-0.1923	-0.0100164	0.0837	0.225371	0.416722	0.0123336	20	0.04086	60481054	2.61e-06	2	TRUE	0.00640313	22.1365
ebi-a-GCST90001647	TBNK	NK %lymphocyte	Myocardial infarction	rs56311672	T	A	T	A	-2.292	-0.0397591	0.0005	0.0106821	0.431319	0.050524	5	0.4905	106196268	3.08702e-06	2	TRUE	0.00631279	21.8222
ebi-a-GCST90001647	TBNK	NK %lymphocyte	Myocardial infarction	rs57576269	A	C	A	C	-0.1329	0.00836546	0.1877	0.10317	0.617937	0.016772	21	0.02954	42516902	7.03801e-06	2	TRUE	0.00585463	20.2291
ebi-a-GCST90001647	TBNK	NK %lymphocyte	Myocardial infarction	rs62130952	A	G	A	G	-1.284	-0.0557993	0.0016	0.0319572	0.0551849	0.0291012	19	0.2783	57182897	4.08301e-06	2	TRUE	0.00615521	21.2741
ebi-a-GCST90001647	TBNK	NK %lymphocyte	Myocardial infarction	rs6552764	T	A	T	A	-0.1993	0.0258165	0.0767	0.0363452	0.350571	0.0276562	4	0.04316	185104503	4e-06	2	TRUE	0.00616575	21.3108
ebi-a-GCST90001647	TBNK	NK %lymphocyte	Myocardial infarction	rs73027720	T	C	T	C	-0.9938	-0.032052	0.0037	0.0289764	0.292021	0.0304186	11	0.2183	122327282	5.49503e-06	2	TRUE	0.00599377	20.7127
ebi-a-GCST90001647	TBNK	NK %lymphocyte	Myocardial infarction	rs73174907	A	T	A	T	-0.1857	-0.0228536	0.1066	0.184315	0.08337	0.0131991	22	0.03721	43064030	6.25403e-07	2	TRUE	0.00719431	24.8915
ebi-a-GCST90001647	TBNK	NK %lymphocyte	Myocardial infarction	rs77438219	A	G	A	G	-1.131	-0.054705	0.0022	0.00637574	0.400817	0.0651123	5	0.2353	66776987	1.58099e-06	2	TRUE	0.00667717	23.0902
ebi-a-GCST90001647	TBNK	NK %lymphocyte	Myocardial infarction	rs7998044	C	T	C	T	0.2685	0.0100785	0.9629	0.918681	0.592812	0.0188466	13	0.0595	110673614	6.58597e-06	2	TRUE	0.00588992	20.3518
ebi-a-GCST90001647	TBNK	NK %lymphocyte	Myocardial infarction	rs9916257	T	G	T	G	-0.2323	-0.0112517	0.5685	0.383753	0.285126	0.0105266	17	0.02306	33797371	1.51391e-23	2	TRUE	0.0286789	101.421
ebi-a-GCST90001914	TBNK	CD45 on lymphocyte	Myocardial infarction	rs117527144	C	T	C	T	0.2533	-0.0351583	0.061	0.0153193	0.405353	0.0422525	12	0.0541	3303278	2.97201e-06	2	TRUE	0.00633775	21.909
ebi-a-GCST90001914	TBNK	CD45 on lymphocyte	Myocardial infarction	rs118021489	T	C	T	C	0.5474	-0.0363149	0.0116	0.00391818	0.667006	0.0844021	7	0.1222	136665573	7.73304e-06	2	TRUE	0.00580443	20.0546
ebi-a-GCST90001914	TBNK	CD45 on lymphocyte	Myocardial infarction	rs11894144	T	C	T	C	0.1196	-0.00979945	0.5353	0.376051	0.355674	0.0106096	2	0.02652	166034305	6.76706e-06	2	TRUE	0.00588266	20.3265
ebi-a-GCST90001914	TBNK	CD45 on lymphocyte	Myocardial infarction	rs12882220	C	T	C	T	0.1342	0.00993581	0.2869	0.207555	0.433097	0.0126748	14	0.02944	24869512	5.37898e-06	2	TRUE	0.00600941	20.7671
ebi-a-GCST90001914	TBNK	CD45 on lymphocyte	Myocardial infarction	rs143934712	G	A	G	A	-0.3378	0.0585285	0.0381	0.0183894	0.132521	0.0389092	3	0.07242	75826490	3.21803e-06	2	TRUE	0.00629046	21.7445
ebi-a-GCST90001914	TBNK	CD45 on lymphocyte	Myocardial infarction	rs147201606	T	C	T	C	0.4069	0.0452036	0.0257	0.00862374	0.444275	0.0590902	1	0.08375	30780553	1.242e-06	2	TRUE	0.00682109	23.5914
ebi-a-GCST90001914	TBNK	CD45 on lymphocyte	Myocardial infarction	rs17307464	A	G	A	G	0.1187	-0.00353956	0.4433	0.571394	0.73227	0.0103463	16	0.02677	70755144	9.53498e-06	2	TRUE	0.00568785	19.6495
ebi-a-GCST90001914	TBNK	CD45 on lymphocyte	Myocardial infarction	rs191772295	C	T	C	T	0.6913	-0.0914448	0.0088	0.00941704	0.0867841	0.053395	18	0.1428	21222946	1.36301e-06	2	TRUE	0.00677245	23.422
ebi-a-GCST90001914	TBNK	CD45 on lymphocyte	Myocardial infarction	rs2517278	A	T	A	T	-0.1214	0.00700512	0.6394	0.599636	0.503767	0.0104777	8	0.02742	17441115	9.90399e-06	2	TRUE	0.00567091	19.5907
ebi-a-GCST90001914	TBNK	CD45 on lymphocyte	Myocardial infarction	rs34291514	A	G	A	G	-0.249	0.0102324	0.0774	0.0372943	0.70733	0.0272542	17	0.04917	1058299	4.343e-07	2	TRUE	0.00740611	25.6298
ebi-a-GCST90001914	TBNK	CD45 on lymphocyte	Myocardial infarction	rs34441251	G	C	G	C	-0.1571	0.00391277	0.1801	0.136138	0.793418	0.0149414	9	0.03542	17678842	9.47305e-06	2	TRUE	0.00569111	19.6609
ebi-a-GCST90001914	TBNK	CD45 on lymphocyte	Myocardial infarction	rs3740869	C	T	C	T	-0.1461	-0.0176603	0.2096	0.106939	0.287868	0.0166166	11	0.03261	106002997	7.70903e-06	2	TRUE	0.00580618	20.0607
ebi-a-GCST90001914	TBNK	CD45 on lymphocyte	Myocardial infarction	rs3778139	G	A	G	A	-1.156	-0.0487656	0.0027	0.0227003	0.153941	0.0342036	6	0.2494	129467732	3.72598e-06	2	TRUE	0.00621208	21.4719
ebi-a-GCST90001914	TBNK	CD45 on lymphocyte	Myocardial infarction	rs4073271	C	T	C	T	-0.1263	0.00396253	0.3485	0.0884464	0.826145	0.0180403	4	0.02757	1573141	4.77705e-06	2	TRUE	0.0060689	20.974
ebi-a-GCST90001914	TBNK	CD45 on lymphocyte	Myocardial infarction	rs5763842	A	G	A	G	0.1287	0.00477692	0.3648	0.314871	0.664636	0.0110189	22	0.02786	30568738	4.02903e-06	2	TRUE	0.0061706	21.3276
ebi-a-GCST90001914	TBNK	CD45 on lymphocyte	Myocardial infarction	rs6129733	C	G	C	G	-0.1393	0.0210275	0.3044	0.194614	0.103882	0.0129295	20	0.02913	39662225	1.81401e-06	2	TRUE	0.0066094	22.8543
ebi-a-GCST90001914	TBNK	CD45 on lymphocyte	Myocardial infarction	rs62002014	G	A	G	A	-1.384	-0.0605656	0.0019	0.0240941	0.0689176	0.0332968	15	0.2918	25371646	2.216e-06	2	TRUE	0.00650263	22.4827
ebi-a-GCST90001914	TBNK	CD45 on lymphocyte	Myocardial infarction	rs7139068	T	A	T	A	0.2763	0.0399535	0.0517	0.128169	0.00953455	0.0154125	12	0.05975	53597092	3.93197e-06	2	TRUE	0.00618319	21.3714
ebi-a-GCST90001914	TBNK	CD45 on lymphocyte	Myocardial infarction	rs73160264	T	C	T	C	0.1836	0.0399981	0.1193	0.0375179	0.141219	0.0271861	7	0.04138	132417677	9.47e-06	2	TRUE	0.00569514	19.6749
ebi-a-GCST90001914	TBNK	CD45 on lymphocyte	Myocardial infarction	rs75643253	T	C	T	C	0.3577	-0.00601615	0.0297	0.0224386	0.862254	0.0346741	1	0.07831	27415326	5.12201e-06	2	TRUE	0.00603386	20.8521
ebi-a-GCST90001914	TBNK	CD45 on lymphocyte	Myocardial infarction	rs75928238	T	C	T	C	0.3044	0.00603112	0.0374	0.176542	0.65368	0.0134426	16	0.06858	21089895	9.35793e-06	2	TRUE	0.00569944	19.6898
ebi-a-GCST90001914	TBNK	CD45 on lymphocyte	Myocardial infarction	rs75954342	T	C	T	C	-0.3683	-0.0354887	0.0329	0.0370187	0.190511	0.0271099	2	0.07421	98567907	7.34294e-07	2	TRUE	0.00711538	24.6165
ebi-a-GCST90001914	TBNK	CD45 on lymphocyte	Myocardial infarction	rs8040122	A	G	A	G	-0.1694	0.0136196	0.1579	0.150309	0.341634	0.0143222	15	0.03577	86809852	2.29002e-06	2	TRUE	0.00648313	22.4149
ebi-a-GCST90001914	TBNK	CD45 on lymphocyte	Myocardial infarction	rs9434622	T	A	T	A	-0.1571	-0.0175076	0.8068	0.593718	0.093143	0.0104271	1	0.03319	8205085	2.30202e-06	2	TRUE	0.00647644	22.3916
ebi-a-GCST90001919	TBNK	CD45 on NKT	Myocardial infarction	rs114672192	C	A	C	A	-0.7638	-0.0175368	0.0071	0.0247947	0.596138	0.0330906	6	0.1587	15377905	1.54999e-06	2	TRUE	0.00669436	23.1501
ebi-a-GCST90001919	TBNK	CD45 on NKT	Myocardial infarction	rs115618992	T	G	T	G	1.419	-0.0340564	0.0019	0.022482	0.328934	0.0348844	4	0.3014	5432284	2.59502e-06	2	TRUE	0.00640777	22.1526
ebi-a-GCST90001919	TBNK	CD45 on NKT	Myocardial infarction	rs116030815	C	T	C	T	-2.773	0.143669	0.0005	0.00485568	0.0517118	0.073846	1	0.6177	42691989	7.41993e-06	2	TRUE	0.00582943	20.1415
ebi-a-GCST90001919	TBNK	CD45 on NKT	Myocardial infarction	rs11676095	T	C	T	C	-0.2582	0.000779519	0.0668	0.0986352	0.963946	0.017245	2	0.05405	206656142	1.85802e-06	2	TRUE	0.0065958	22.807
ebi-a-GCST90001919	TBNK	CD45 on NKT	Myocardial infarction	rs117385292	T	C	T	C	0.7138	-0.0600704	0.0063	0.0349006	0.0325462	0.0281014	20	0.1603	393747	8.80299e-06	2	TRUE	0.00573599	19.8168
ebi-a-GCST90001919	TBNK	CD45 on NKT	Myocardial infarction	rs117697165	T	C	T	C	-0.8793	0.0488213	0.0047	0.0143312	0.258884	0.0432417	6	0.1937	113791493	5.84198e-06	2	TRUE	0.0059599	20.595
ebi-a-GCST90001919	TBNK	CD45 on NKT	Myocardial infarction	rs12145132	G	A	G	A	0.209	-0.0231406	0.1462	0.160709	0.0975304	0.0139658	1	0.03794	198636736	3.88204e-08	2	TRUE	0.00875187	30.3281
ebi-a-GCST90001919	TBNK	CD45 on NKT	Myocardial infarction	rs140611829	A	G	A	G	-0.548	-0.0379097	0.0132	0.00900532	0.480048	0.0536794	6	0.1173	14271982	3.13798e-06	2	TRUE	0.0063101	21.8128
ebi-a-GCST90001919	TBNK	CD45 on NKT	Myocardial infarction	rs141044941	T	C	T	C	0.5569	0.0895876	0.0112	0.0220197	0.0101522	0.0348508	3	0.1257	168694784	9.71292e-06	2	TRUE	0.00567847	19.6169
ebi-a-GCST90001919	TBNK	CD45 on NKT	Myocardial infarction	rs147981444	A	C	A	C	0.5449	-0.0016973	0.0137	0.07431	0.930951	0.0195882	1	0.1169	155359033	3.30598e-06	2	TRUE	0.00628186	21.7146
ebi-a-GCST90001919	TBNK	CD45 on NKT	Myocardial infarction	rs163389	C	T	C	T	-0.2518	0.00644059	0.0606	0.138835	0.665767	0.0149099	17	0.05551	15579474	5.92202e-06	2	TRUE	0.0059511	20.5644
ebi-a-GCST90001919	TBNK	CD45 on NKT	Myocardial infarction	rs196695	G	A	G	A	0.2576	-0.0181782	0.9414	0.918019	0.333396	0.0187927	6	0.05797	80154074	9.13503e-06	2	TRUE	0.00571239	19.7348
ebi-a-GCST90001919	TBNK	CD45 on NKT	Myocardial infarction	rs34993786	A	G	A	G	-0.5251	0.0300489	0.0138	0.052399	0.198635	0.0233762	3	0.1164	66434668	6.71599e-06	2	TRUE	0.0058862	20.3388
ebi-a-GCST90001919	TBNK	CD45 on NKT	Myocardial infarction	rs546423	G	A	G	A	0.1275	-0.00467367	0.6507	0.655638	0.663638	0.0107466	9	0.02848	135344611	7.86194e-06	2	TRUE	0.00579743	20.0303
ebi-a-GCST90001919	TBNK	CD45 on NKT	Myocardial infarction	rs58905133	G	A	G	A	0.1324	-0.0036278	0.3468	0.42316	0.725877	0.0103469	2	0.02844	38887964	3.37202e-06	2	TRUE	0.00626624	21.6603
ebi-a-GCST90001919	TBNK	CD45 on NKT	Myocardial infarction	rs60321540	T	C	T	C	0.433	-0.0389095	0.0244	0.104818	0.0202102	0.0167539	5	0.08704	143601136	6.87702e-07	2	TRUE	0.00714896	24.7335
ebi-a-GCST90001919	TBNK	CD45 on NKT	Myocardial infarction	rs62120820	G	T	G	T	0.3192	-0.00109913	0.0363	0.0285152	0.971886	0.0311871	19	0.07213	56697803	9.963e-06	2	TRUE	0.00566561	19.5723
ebi-a-GCST90001919	TBNK	CD45 on NKT	Myocardial infarction	rs62423399	A	C	A	C	-0.1386	-0.0056915	0.2491	0.200548	0.655961	0.0127756	6	0.03121	169030032	9.25593e-06	2	TRUE	0.00570525	19.71
ebi-a-GCST90001919	TBNK	CD45 on NKT	Myocardial infarction	rs62440365	A	G	A	G	-0.2077	-0.0546723	0.0965	0.0385253	0.0387302	0.0264495	6	0.04572	160760868	5.75294e-06	2	TRUE	0.00596872	20.6257
ebi-a-GCST90001919	TBNK	CD45 on NKT	Myocardial infarction	rs7217404	C	T	C	T	0.1472	0.0208763	0.7867	0.830414	0.125547	0.0136277	17	0.03261	13490432	6.60298e-06	2	TRUE	0.00589342	20.3639
ebi-a-GCST90001919	TBNK	CD45 on NKT	Myocardial infarction	rs72974727	C	T	C	T	-0.4354	0.0799527	0.0194	0.00154776	0.549564	0.133608	2	0.09609	237031702	6.08303e-06	2	TRUE	0.00593819	20.5195
ebi-a-GCST90001919	TBNK	CD45 on NKT	Myocardial infarction	rs742800	T	G	T	G	0.2639	2.02536e-06	0.0667	0.0962635	0.999908	0.0176563	1	0.05497	29718191	1.64699e-06	2	TRUE	0.00666109	23.0343
ebi-a-GCST90001919	TBNK	CD45 on NKT	Myocardial infarction	rs75454391	G	A	G	A	-0.419	0.00263653	0.0206	0.0574217	0.905421	0.0221901	1	0.09352	244910968	7.70903e-06	2	TRUE	0.00580645	20.0616
ebi-a-GCST90001919	TBNK	CD45 on NKT	Myocardial infarction	rs959711	G	A	G	A	-0.1224	-0.00604526	0.486	0.375213	0.567526	0.0105742	6	0.02723	21138495	7.26006e-06	2	TRUE	0.00584443	20.1936
ebi-a-GCST90001977	TBNK	FSC-A on HLA DR+ CD4+	Myocardial infarction	rs112728592	T	C	T	C	0.2828	-0.0276403	0.0479	0.098018	0.108772	0.0172349	2	0.06104	179019068	3.74999e-06	2	TRUE	0.00620649	21.4525
ebi-a-GCST90001977	TBNK	FSC-A on HLA DR+ CD4+	Myocardial infarction	rs113508249	G	A	G	A	0.3176	-0.00132415	0.0402	0.0371204	0.961572	0.0274828	4	0.06604	82455099	1.58402e-06	2	TRUE	0.00668428	23.115
ebi-a-GCST90001977	TBNK	FSC-A on HLA DR+ CD4+	Myocardial infarction	rs12482528	T	C	T	C	-0.226	-0.0224214	0.1013	0.103528	0.182448	0.016817	21	0.0427	15710293	1.28801e-07	2	TRUE	0.00808456	27.9968
ebi-a-GCST90001977	TBNK	FSC-A on HLA DR+ CD4+	Myocardial infarction	rs142667430	T	C	T	C	1.845	0.0486777	0.0011	0.0306499	0.104219	0.0299604	13	0.4059	19454846	5.71005e-06	2	TRUE	0.00597547	20.6491
ebi-a-GCST90001977	TBNK	FSC-A on HLA DR+ CD4+	Myocardial infarction	rs142882340	G	A	G	A	-0.829	-0.0288616	0.006	0.00458418	0.704503	0.076102	3	0.166	98779043	6.20497e-07	2	TRUE	0.00720399	24.9253
ebi-a-GCST90001977	TBNK	FSC-A on HLA DR+ CD4+	Myocardial infarction	rs142909976	A	T	A	T	-0.6483	-0.0358316	0.0101	0.0254204	0.278739	0.0330807	9	0.1312	31120417	8.22906e-07	2	TRUE	0.00705392	24.4023
ebi-a-GCST90001977	TBNK	FSC-A on HLA DR+ CD4+	Myocardial infarction	rs146688461	G	A	G	A	0.3151	0.0788966	0.0359	0.00414637	0.332421	0.0813997	1	0.07065	204545064	8.50002e-06	2	TRUE	0.00575422	19.8802
ebi-a-GCST90001977	TBNK	FSC-A on HLA DR+ CD4+	Myocardial infarction	rs147422381	A	G	A	G	-0.496	-0.0463218	0.0154	0.00682219	0.454756	0.0619682	15	0.1058	38054883	2.90001e-06	2	TRUE	0.00635396	21.9654
ebi-a-GCST90001977	TBNK	FSC-A on HLA DR+ CD4+	Myocardial infarction	rs150750018	A	G	A	G	0.692	-0.0126471	0.007	0.00813198	0.828801	0.0584865	1	0.1539	242338190	7.15204e-06	2	TRUE	0.00584801	20.2061
ebi-a-GCST90001977	TBNK	FSC-A on HLA DR+ CD4+	Myocardial infarction	rs2379150	T	C	T	C	0.1159	0.00465039	0.4755	0.435321	0.651483	0.0102952	1	0.02611	11494512	9.42692e-06	2	TRUE	0.00570021	19.6925
ebi-a-GCST90001977	TBNK	FSC-A on HLA DR+ CD4+	Myocardial infarction	rs2408073	G	T	G	T	0.129	0.00459132	0.3943	0.350108	0.671452	0.0108246	21	0.02673	22635163	1.448e-06	2	TRUE	0.00673083	23.2771
ebi-a-GCST90001977	TBNK	FSC-A on HLA DR+ CD4+	Myocardial infarction	rs2946832	T	C	T	C	-0.2314	-0.0258474	0.0704	0.0661851	0.208148	0.0205354	12	0.05024	102718009	4.29903e-06	2	TRUE	0.00613445	21.2019
ebi-a-GCST90001977	TBNK	FSC-A on HLA DR+ CD4+	Myocardial infarction	rs4950037	T	G	T	G	-0.1284	-0.00368545	0.59	0.672714	0.734639	0.0108728	1	0.02646	97950934	1.28499e-06	2	TRUE	0.00680465	23.5341
ebi-a-GCST90001977	TBNK	FSC-A on HLA DR+ CD4+	Myocardial infarction	rs57276252	T	C	T	C	0.135	0.0274633	0.2989	0.300642	0.0136808	0.0111389	7	0.02813	104411433	1.66399e-06	2	TRUE	0.00665653	23.0184
ebi-a-GCST90001977	TBNK	FSC-A on HLA DR+ CD4+	Myocardial infarction	rs7582130	A	G	A	G	-0.1166	0.00785508	0.617	0.64058	0.460206	0.0106364	2	0.02634	71779032	9.822e-06	2	TRUE	0.00566914	19.5845
ebi-a-GCST90001977	TBNK	FSC-A on HLA DR+ CD4+	Myocardial infarction	rs75929528	C	T	C	T	-0.2088	0.0212249	0.1	0.107494	0.202907	0.0166691	9	0.0434	15258639	1.575e-06	2	TRUE	0.0066894	23.1328
ebi-a-GCST90001977	TBNK	FSC-A on HLA DR+ CD4+	Myocardial infarction	rs76260706	G	A	G	A	1.022	-0.0116447	0.0038	0.0111702	0.811905	0.0489338	7	0.2134	5250140	1.76401e-06	2	TRUE	0.00662895	22.9224
ebi-a-GCST90001977	TBNK	FSC-A on HLA DR+ CD4+	Myocardial infarction	rs7939069	A	G	A	G	-0.8086	-0.0238145	0.0052	0.0137221	0.583289	0.0434106	11	0.179	47688459	6.48097e-06	2	TRUE	0.00590216	20.3943
ebi-a-GCST90002115	TBNK	HLA DR on HLA DR+ CD8br	Myocardial infarction	rs10815977	A	G	A	G	0.1394	0.012594	0.7724	0.438062	0.221852	0.0103093	9	0.0305	8860355	5.07703e-06	2	TRUE	0.00604108	20.8772
ebi-a-GCST90002115	TBNK	HLA DR on HLA DR+ CD8br	Myocardial infarction	rs111484143	G	C	G	C	0.2877	-0.00901778	0.0466	0.0936635	0.608405	0.0176008	13	0.06162	93687655	3.15297e-06	2	TRUE	0.00630247	21.7863
ebi-a-GCST90002115	TBNK	HLA DR on HLA DR+ CD8br	Myocardial infarction	rs115681509	A	G	A	G	-0.1558	0.0158853	0.1634	0.0847398	0.393441	0.0186143	4	0.03507	25796677	9.19899e-06	2	TRUE	0.00570949	19.7247
ebi-a-GCST90002115	TBNK	HLA DR on HLA DR+ CD8br	Myocardial infarction	rs11651658	C	T	C	T	0.2484	-0.0172605	0.0623	0.0997148	0.310995	0.0170367	17	0.05207	64198640	1.91999e-06	2	TRUE	0.00657783	22.7444
ebi-a-GCST90002115	TBNK	HLA DR on HLA DR+ CD8br	Myocardial infarction	rs11651897	G	A	G	A	0.3236	-0.0485349	0.0373	0.00408998	0.553467	0.0819055	17	0.06724	64739971	1.56899e-06	2	TRUE	0.00669369	23.1478
ebi-a-GCST90002115	TBNK	HLA DR on HLA DR+ CD8br	Myocardial infarction	rs11867294	T	C	T	C	0.2392	0.0221523	0.0649	0.0246999	0.503871	0.0331417	17	0.05304	54618521	6.70394e-06	2	TRUE	0.00588266	20.3265
ebi-a-GCST90002115	TBNK	HLA DR on HLA DR+ CD8br	Myocardial infarction	rs142342151	C	A	C	A	-0.6523	0.0515371	0.0083	0.0108892	0.318745	0.0516901	14	0.1423	104847658	4.772e-06	2	TRUE	0.00607657	21.0006
ebi-a-GCST90002115	TBNK	HLA DR on HLA DR+ CD8br	Myocardial infarction	rs147748599	A	G	A	G	0.2621	0.0410783	0.0577	0.023727	0.2295	0.0341849	17	0.05518	63501173	2.13e-06	2	TRUE	0.00652153	22.5485
ebi-a-GCST90002115	TBNK	HLA DR on HLA DR+ CD8br	Myocardial infarction	rs1927344	A	G	A	G	-0.1286	-0.00974104	0.7258	0.611443	0.3528	0.0104836	13	0.02864	111053219	7.37904e-06	2	TRUE	0.00583198	20.1504
ebi-a-GCST90002115	TBNK	HLA DR on HLA DR+ CD8br	Myocardial infarction	rs2820900	C	G	C	G	0.1343	0.00614659	0.267	0.26268	0.59873	0.0116805	9	0.02921	7206216	4.45697e-06	2	TRUE	0.00611289	21.1269
ebi-a-GCST90002115	TBNK	HLA DR on HLA DR+ CD8br	Myocardial infarction	rs403027	T	C	T	C	-0.1268	-0.000652368	0.2953	0.289399	0.953793	0.0112585	19	0.02848	11406458	8.85503e-06	2	TRUE	0.00573431	19.811
ebi-a-GCST90002115	TBNK	HLA DR on HLA DR+ CD8br	Myocardial infarction	rs62450275	G	A	G	A	-0.1455	0.00520977	0.2018	0.329713	0.63361	0.0109299	7	0.03221	15298727	6.47396e-06	2	TRUE	0.00590193	20.3935
ebi-a-GCST90002115	TBNK	HLA DR on HLA DR+ CD8br	Myocardial infarction	rs6498116	T	A	T	A	-0.1326	-0.00712794	0.2333	0.244782	0.5495	0.0119095	16	0.02979	10969282	8.89201e-06	2	TRUE	0.00573152	19.8013
ebi-a-GCST90002115	TBNK	HLA DR on HLA DR+ CD8br	Myocardial infarction	rs7026621	C	T	C	T	0.4215	0.0573859	0.9752	0.971539	0.0605006	0.0305712	9	0.08249	29448508	3.42997e-07	2	TRUE	0.00753922	26.0939
ebi-a-GCST90002115	TBNK	HLA DR on HLA DR+ CD8br	Myocardial infarction	rs73211935	T	C	T	C	0.5054	0.0496227	0.015	0.039792	0.061512	0.026539	12	0.107	118047225	2.39999e-06	2	TRUE	0.00644931	22.2972
ebi-a-GCST90002115	TBNK	HLA DR on HLA DR+ CD8br	Myocardial infarction	rs73513895	T	C	T	C	-0.3617	-0.100405	0.0278	0.0124815	0.0292382	0.0460516	16	0.07952	10811814	5.633e-06	2	TRUE	0.00598354	20.6772
ebi-a-GCST90002115	TBNK	HLA DR on HLA DR+ CD8br	Myocardial infarction	rs7406446	A	C	A	C	-0.1188	-0.00536503	0.6412	0.592752	0.607101	0.0104334	17	0.02664	80979162	8.54791e-06	2	TRUE	0.0057528	19.8752
ebi-a-GCST90002115	TBNK	HLA DR on HLA DR+ CD8br	Myocardial infarction	rs74171655	C	T	C	T	-0.3683	-0.0317822	0.0299	0.0716366	0.111624	0.0199771	20	0.07572	17906490	1.21199e-06	2	TRUE	0.00683634	23.6445
ebi-a-GCST90002115	TBNK	HLA DR on HLA DR+ CD8br	Myocardial infarction	rs76623705	G	C	G	C	0.6862	0.00457169	0.0069	0.0233612	0.893096	0.0340186	2	0.153	67624799	7.59399e-06	2	TRUE	0.00581842	20.1032
ebi-a-GCST90002115	TBNK	HLA DR on HLA DR+ CD8br	Myocardial infarction	rs9388722	G	A	G	A	0.1237	0.00996541	0.5374	0.52102	0.331279	0.0102573	6	0.02574	129982285	1.601e-06	2	TRUE	0.00667474	23.0818
ebi-a-GCST90002115	TBNK	HLA DR on HLA DR+ CD8br	Myocardial infarction	rs9976375	A	C	A	C	0.9721	0.0585089	0.0038	0.0054783	0.394993	0.0687856	21	0.2095	18010539	3.61801e-06	2	TRUE	0.00622533	21.518
ebi-a-GCST90001653	Treg	CD28- DN (CD4-CD8-) %DN	Myocardial infarction	rs10174322	G	A	G	A	-0.1507	0.00909867	0.2719	0.493959	0.372828	0.0102096	2	0.028	7659940	7.75408e-08	2	TRUE	0.00835768	28.9506
ebi-a-GCST90001653	Treg	CD28- DN (CD4-CD8-) %DN	Myocardial infarction	rs11128263	T	G	T	G	-0.117	0.00377051	0.524	0.433642	0.716409	0.0103796	3	0.02521	72391950	3.58204e-06	2	TRUE	0.00622778	21.5265
ebi-a-GCST90001653	Treg	CD28- DN (CD4-CD8-) %DN	Myocardial infarction	rs114170505	C	T	C	T	-0.1978	-0.0827493	0.1839	0.00823125	0.154831	0.0581647	6	0.04098	32666487	1.439e-06	2	TRUE	0.00673279	23.2839
ebi-a-GCST90001653	Treg	CD28- DN (CD4-CD8-) %DN	Myocardial infarction	rs117625934	A	G	A	G	-1.866	0.0712505	0.0009	0.00533582	0.307239	0.0697828	17	0.4097	42629056	5.40804e-06	2	TRUE	0.00599927	20.7319
ebi-a-GCST90001653	Treg	CD28- DN (CD4-CD8-) %DN	Myocardial infarction	rs11930576	C	T	C	T	-0.1344	-4.60594e-05	0.2746	0.578892	0.996463	0.0103909	4	0.02812	169595404	1.834e-06	2	TRUE	0.00660255	22.8305
ebi-a-GCST90001653	Treg	CD28- DN (CD4-CD8-) %DN	Myocardial infarction	rs12770129	T	C	T	C	-0.2774	0.0424129	0.0432	0.0806093	0.0238671	0.0187729	10	0.0608	132175707	5.21003e-06	2	TRUE	0.0060201	20.8043
ebi-a-GCST90001653	Treg	CD28- DN (CD4-CD8-) %DN	Myocardial infarction	rs141291061	A	T	A	T	0.2423	-0.0289716	0.0606	0.00774688	0.625556	0.0593691	9	0.05342	71650333	5.92598e-06	2	TRUE	0.00595015	20.5611
ebi-a-GCST90001653	Treg	CD28- DN (CD4-CD8-) %DN	Myocardial infarction	rs143066848	G	A	G	A	-0.293	-0.0292124	0.0448	0.00325362	0.758937	0.0951923	5	0.06073	83073780	1.46501e-06	2	TRUE	0.00672694	23.2635
ebi-a-GCST90001653	Treg	CD28- DN (CD4-CD8-) %DN	Myocardial infarction	rs149302210	G	A	G	A	0.4529	0.101232	0.015	0.00597173	0.145543	0.0695535	14	0.1018	25870244	8.95901e-06	2	TRUE	0.00572579	19.7814
ebi-a-GCST90001653	Treg	CD28- DN (CD4-CD8-) %DN	Myocardial infarction	rs1675243	G	A	G	A	-0.1144	-0.000235872	0.4555	0.551701	0.981697	0.0102816	18	0.0252	3668971	5.77404e-06	2	TRUE	0.0059604	20.5967
ebi-a-GCST90001653	Treg	CD28- DN (CD4-CD8-) %DN	Myocardial infarction	rs17187533	A	G	A	G	-0.8439	0.0447478	0.0044	0.0429181	0.078426	0.0254263	1	0.1827	208712244	4.01504e-06	2	TRUE	0.00616933	21.3232
ebi-a-GCST90001653	Treg	CD28- DN (CD4-CD8-) %DN	Myocardial infarction	rs1875167	C	T	C	T	-0.151	0.012951	0.7741	0.761181	0.279862	0.0119847	10	0.02983	2967899	4.37905e-07	2	TRUE	0.00740018	25.6091
ebi-a-GCST90001653	Treg	CD28- DN (CD4-CD8-) %DN	Myocardial infarction	rs35409720	A	G	A	G	-0.1292	-0.0249355	0.2651	0.177328	0.0635068	0.0134378	11	0.02879	277365	7.44492e-06	2	TRUE	0.00582539	20.1275
ebi-a-GCST90001653	Treg	CD28- DN (CD4-CD8-) %DN	Myocardial infarction	rs4391487	C	T	C	T	0.1939	-0.0214183	0.0922	0.216014	0.0847852	0.0124267	9	0.04275	94905724	5.91303e-06	2	TRUE	0.00594993	20.5604
ebi-a-GCST90001653	Treg	CD28- DN (CD4-CD8-) %DN	Myocardial infarction	rs4796089	C	T	C	T	-0.2435	0.0321637	0.1343	0.092688	0.0700987	0.0177575	17	0.0371	33814758	6.12915e-11	2	TRUE	0.0123783	43.0524
ebi-a-GCST90001653	Treg	CD28- DN (CD4-CD8-) %DN	Myocardial infarction	rs56009006	T	C	T	C	0.249	0.033097	0.0667	0.0350016	0.240839	0.0282182	7	0.05127	132484052	1.243e-06	2	TRUE	0.00681589	23.5732
ebi-a-GCST90001653	Treg	CD28- DN (CD4-CD8-) %DN	Myocardial infarction	rs59211785	T	C	T	C	-0.2028	0.015511	0.0985	0.0904801	0.38523	0.0178636	17	0.04254	80030971	1.95398e-06	2	TRUE	0.006569	22.7137
ebi-a-GCST90001653	Treg	CD28- DN (CD4-CD8-) %DN	Myocardial infarction	rs61894112	A	C	A	C	-0.1613	-0.00199976	0.1461	0.188113	0.878408	0.0130714	11	0.03532	99376355	5.13795e-06	2	TRUE	0.00603143	20.8437
ebi-a-GCST90001653	Treg	CD28- DN (CD4-CD8-) %DN	Myocardial infarction	rs66989520	T	C	T	C	0.1749	-0.0136243	0.1456	0.166351	0.321625	0.0137463	4	0.03644	147357834	1.65501e-06	2	TRUE	0.00665797	23.0234
ebi-a-GCST90001653	Treg	CD28- DN (CD4-CD8-) %DN	Myocardial infarction	rs6734907	T	C	T	C	0.115	-0.01175	0.433	0.514588	0.250831	0.0102323	2	0.02569	106914029	7.83105e-06	2	TRUE	0.00579647	20.0269
ebi-a-GCST90001653	Treg	CD28- DN (CD4-CD8-) %DN	Myocardial infarction	rs7134223	G	T	G	T	0.3233	0.00916112	0.0312	0.0234088	0.788157	0.0340936	12	0.07177	73854918	6.84195e-06	2	TRUE	0.00586934	20.2802
ebi-a-GCST90001653	Treg	CD28- DN (CD4-CD8-) %DN	Myocardial infarction	rs74593262	T	C	T	C	-1.711	0.0469745	0.0012	0.0229475	0.173353	0.0345018	6	0.3553	15826226	1.53402e-06	2	TRUE	0.00670208	23.177
ebi-a-GCST90001653	Treg	CD28- DN (CD4-CD8-) %DN	Myocardial infarction	rs75187775	T	C	T	C	0.2422	0.0058552	0.0587	0.0760683	0.768987	0.019936	14	0.05429	22497057	8.40408e-06	2	TRUE	0.00575733	19.891
ebi-a-GCST90001653	Treg	CD28- DN (CD4-CD8-) %DN	Myocardial infarction	rs78409217	G	A	G	A	-0.2463	-0.0262642	0.0596	0.0304074	0.382478	0.0300733	14	0.0544	67161374	6.15999e-06	2	TRUE	0.00592883	20.487
ebi-a-GCST90001653	Treg	CD28- DN (CD4-CD8-) %DN	Myocardial infarction	rs78686313	T	C	T	C	-0.7959	-0.00485681	0.0052	0.0296345	0.873481	0.0305003	1	0.1729	14588462	4.29705e-06	2	TRUE	0.00612743	21.1775
ebi-a-GCST90001653	Treg	CD28- DN (CD4-CD8-) %DN	Myocardial infarction	rs79012126	T	C	T	C	0.171	0.0108471	0.1186	0.11946	0.494176	0.0158658	9	0.03804	138405739	7.18704e-06	2	TRUE	0.00584502	20.1957
ebi-a-GCST90001653	Treg	CD28- DN (CD4-CD8-) %DN	Myocardial infarction	rs79967252	A	G	A	G	-0.4428	0.0997707	0.0163	0.00873	0.0761255	0.0562525	7	0.09912	143153812	8.192e-06	2	TRUE	0.00577296	19.9453
ebi-a-GCST90001653	Treg	CD28- DN (CD4-CD8-) %DN	Myocardial infarction	rs9914549	G	A	G	A	-0.1505	-0.00253153	0.1759	0.247541	0.831229	0.0118781	17	0.03264	80624957	4.11898e-06	2	TRUE	0.00614773	21.2481
ebi-a-GCST90001656	Treg	CD28+ DN (CD4-CD8-) %DN	Myocardial infarction	rs10174322	G	A	G	A	0.1507	0.00909867	0.2719	0.493959	0.372828	0.0102096	2	0.028	7659940	7.75408e-08	2	TRUE	0.00835768	28.9506
ebi-a-GCST90001656	Treg	CD28+ DN (CD4-CD8-) %DN	Myocardial infarction	rs11128263	T	G	T	G	0.117	0.00377051	0.524	0.433642	0.716409	0.0103796	3	0.02521	72391950	3.58204e-06	2	TRUE	0.00622778	21.5265
ebi-a-GCST90001656	Treg	CD28+ DN (CD4-CD8-) %DN	Myocardial infarction	rs114170505	C	T	C	T	0.1978	-0.0827493	0.1839	0.00823125	0.154831	0.0581647	6	0.04098	32666487	1.439e-06	2	TRUE	0.00673279	23.2839
ebi-a-GCST90001656	Treg	CD28+ DN (CD4-CD8-) %DN	Myocardial infarction	rs117625934	A	G	A	G	1.866	0.0712505	0.0009	0.00533582	0.307239	0.0697828	17	0.4097	42629056	5.40804e-06	2	TRUE	0.00599927	20.7319
ebi-a-GCST90001656	Treg	CD28+ DN (CD4-CD8-) %DN	Myocardial infarction	rs11930576	C	T	C	T	0.1344	-4.60594e-05	0.2746	0.578892	0.996463	0.0103909	4	0.02812	169595404	1.834e-06	2	TRUE	0.00660255	22.8305
ebi-a-GCST90001656	Treg	CD28+ DN (CD4-CD8-) %DN	Myocardial infarction	rs12770129	T	C	T	C	0.2774	0.0424129	0.0432	0.0806093	0.0238671	0.0187729	10	0.0608	132175707	5.21003e-06	2	TRUE	0.0060201	20.8043
ebi-a-GCST90001656	Treg	CD28+ DN (CD4-CD8-) %DN	Myocardial infarction	rs141291061	A	T	A	T	-0.2423	-0.0289716	0.0606	0.00774688	0.625556	0.0593691	9	0.05342	71650333	5.92598e-06	2	TRUE	0.00595015	20.5611
ebi-a-GCST90001656	Treg	CD28+ DN (CD4-CD8-) %DN	Myocardial infarction	rs143066848	G	A	G	A	0.293	-0.0292124	0.0448	0.00325362	0.758937	0.0951923	5	0.06073	83073780	1.46501e-06	2	TRUE	0.00672694	23.2635
ebi-a-GCST90001656	Treg	CD28+ DN (CD4-CD8-) %DN	Myocardial infarction	rs149302210	G	A	G	A	-0.4529	0.101232	0.015	0.00597173	0.145543	0.0695535	14	0.1018	25870244	8.95901e-06	2	TRUE	0.00572579	19.7814
ebi-a-GCST90001656	Treg	CD28+ DN (CD4-CD8-) %DN	Myocardial infarction	rs1675243	G	A	G	A	0.1144	-0.000235872	0.4555	0.551701	0.981697	0.0102816	18	0.0252	3668971	5.77404e-06	2	TRUE	0.0059604	20.5967
ebi-a-GCST90001656	Treg	CD28+ DN (CD4-CD8-) %DN	Myocardial infarction	rs17187533	A	G	A	G	0.8439	0.0447478	0.0044	0.0429181	0.078426	0.0254263	1	0.1827	208712244	4.01504e-06	2	TRUE	0.00616933	21.3232
ebi-a-GCST90001656	Treg	CD28+ DN (CD4-CD8-) %DN	Myocardial infarction	rs1875167	C	T	C	T	0.151	0.012951	0.7741	0.761181	0.279862	0.0119847	10	0.02983	2967899	4.37905e-07	2	TRUE	0.00740018	25.6091
ebi-a-GCST90001656	Treg	CD28+ DN (CD4-CD8-) %DN	Myocardial infarction	rs35409720	A	G	A	G	0.1292	-0.0249355	0.2651	0.177328	0.0635068	0.0134378	11	0.02879	277365	7.44492e-06	2	TRUE	0.00582539	20.1275
ebi-a-GCST90001656	Treg	CD28+ DN (CD4-CD8-) %DN	Myocardial infarction	rs4391487	C	T	C	T	-0.1939	-0.0214183	0.0922	0.216014	0.0847852	0.0124267	9	0.04275	94905724	5.91303e-06	2	TRUE	0.00594993	20.5604
ebi-a-GCST90001656	Treg	CD28+ DN (CD4-CD8-) %DN	Myocardial infarction	rs4796089	C	T	C	T	0.2435	0.0321637	0.1343	0.092688	0.0700987	0.0177575	17	0.0371	33814758	6.12915e-11	2	TRUE	0.0123783	43.0524
ebi-a-GCST90001656	Treg	CD28+ DN (CD4-CD8-) %DN	Myocardial infarction	rs56009006	T	C	T	C	-0.249	0.033097	0.0667	0.0350016	0.240839	0.0282182	7	0.05127	132484052	1.243e-06	2	TRUE	0.00681589	23.5732
ebi-a-GCST90001656	Treg	CD28+ DN (CD4-CD8-) %DN	Myocardial infarction	rs59211785	T	C	T	C	0.2028	0.015511	0.0985	0.0904801	0.38523	0.0178636	17	0.04254	80030971	1.95398e-06	2	TRUE	0.006569	22.7137
ebi-a-GCST90001656	Treg	CD28+ DN (CD4-CD8-) %DN	Myocardial infarction	rs61894112	A	C	A	C	0.1613	-0.00199976	0.1461	0.188113	0.878408	0.0130714	11	0.03532	99376355	5.13795e-06	2	TRUE	0.00603143	20.8437
ebi-a-GCST90001656	Treg	CD28+ DN (CD4-CD8-) %DN	Myocardial infarction	rs66989520	T	C	T	C	-0.1749	-0.0136243	0.1456	0.166351	0.321625	0.0137463	4	0.03644	147357834	1.65501e-06	2	TRUE	0.00665797	23.0234
ebi-a-GCST90001656	Treg	CD28+ DN (CD4-CD8-) %DN	Myocardial infarction	rs6734907	T	C	T	C	-0.115	-0.01175	0.433	0.514588	0.250831	0.0102323	2	0.02569	106914029	7.83105e-06	2	TRUE	0.00579647	20.0269
ebi-a-GCST90001656	Treg	CD28+ DN (CD4-CD8-) %DN	Myocardial infarction	rs7134223	G	T	G	T	-0.3233	0.00916112	0.0312	0.0234088	0.788157	0.0340936	12	0.07177	73854918	6.84195e-06	2	TRUE	0.00586934	20.2802
ebi-a-GCST90001656	Treg	CD28+ DN (CD4-CD8-) %DN	Myocardial infarction	rs74593262	T	C	T	C	1.711	0.0469745	0.0012	0.0229475	0.173353	0.0345018	6	0.3553	15826226	1.53402e-06	2	TRUE	0.00670208	23.177
ebi-a-GCST90001656	Treg	CD28+ DN (CD4-CD8-) %DN	Myocardial infarction	rs75187775	T	C	T	C	-0.2422	0.0058552	0.0587	0.0760683	0.768987	0.019936	14	0.05429	22497057	8.40408e-06	2	TRUE	0.00575733	19.891
ebi-a-GCST90001656	Treg	CD28+ DN (CD4-CD8-) %DN	Myocardial infarction	rs78409217	G	A	G	A	0.2463	-0.0262642	0.0596	0.0304074	0.382478	0.0300733	14	0.0544	67161374	6.15999e-06	2	TRUE	0.00592883	20.487
ebi-a-GCST90001656	Treg	CD28+ DN (CD4-CD8-) %DN	Myocardial infarction	rs78686313	T	C	T	C	0.7959	-0.00485681	0.0052	0.0296345	0.873481	0.0305003	1	0.1729	14588462	4.29705e-06	2	TRUE	0.00612743	21.1775
ebi-a-GCST90001656	Treg	CD28+ DN (CD4-CD8-) %DN	Myocardial infarction	rs79012126	T	C	T	C	-0.171	0.0108471	0.1186	0.11946	0.494176	0.0158658	9	0.03804	138405739	7.18704e-06	2	TRUE	0.00584502	20.1957
ebi-a-GCST90001656	Treg	CD28+ DN (CD4-CD8-) %DN	Myocardial infarction	rs79967252	A	G	A	G	0.4428	0.0997707	0.0163	0.00873	0.0761255	0.0562525	7	0.09912	143153812	8.192e-06	2	TRUE	0.00577296	19.9453
ebi-a-GCST90001656	Treg	CD28+ DN (CD4-CD8-) %DN	Myocardial infarction	rs9914549	G	A	G	A	0.1505	-0.00253153	0.1759	0.247541	0.831229	0.0118781	17	0.03264	80624957	4.11898e-06	2	TRUE	0.00614773	21.2481
ebi-a-GCST90001685	Treg	CD28- CD8br %T cell	Myocardial infarction	rs12940345	T	C	T	C	0.1177	0.0193258	0.5494	0.531757	0.0594429	0.0102529	17	0.02451	74612462	1.63301e-06	2	TRUE	0.00666473	23.047
ebi-a-GCST90001685	Treg	CD28- CD8br %T cell	Myocardial infarction	rs144285452	G	C	G	C	-0.2393	0.00942299	0.0624	0.0128147	0.837371	0.0459081	8	0.05081	8977165	2.58297e-06	2	TRUE	0.0064123	22.1684
ebi-a-GCST90001685	Treg	CD28- CD8br %T cell	Myocardial infarction	rs148460149	A	G	A	G	-0.3043	-0.0415904	0.0339	0.00125638	0.773241	0.144342	20	0.06823	50115542	8.43898e-06	2	TRUE	0.00575397	19.8793
ebi-a-GCST90001685	Treg	CD28- CD8br %T cell	Myocardial infarction	rs149359490	A	G	A	G	-0.2814	-0.0126257	0.0448	0.080145	0.506751	0.0190173	6	0.05962	42968121	2.46502e-06	2	TRUE	0.0064399	22.2644
ebi-a-GCST90001685	Treg	CD28- CD8br %T cell	Myocardial infarction	rs17757383	C	T	C	T	-0.2551	-0.0526386	0.0471	0.0128533	0.244757	0.0452541	14	0.05717	96102338	8.36797e-06	2	TRUE	0.00575965	19.899
ebi-a-GCST90001685	Treg	CD28- CD8br %T cell	Myocardial infarction	rs4796089	C	T	C	T	-0.1883	0.0321637	0.1343	0.092688	0.0700987	0.0177575	17	0.03625	33814758	2.17801e-07	2	TRUE	0.00778949	26.9669
ebi-a-GCST90001685	Treg	CD28- CD8br %T cell	Myocardial infarction	rs56216385	G	A	G	A	0.1299	0.00784668	0.325	0.425397	0.448399	0.0103507	21	0.02595	16129270	5.81005e-07	2	TRUE	0.00723784	25.0433
ebi-a-GCST90001685	Treg	CD28- CD8br %T cell	Myocardial infarction	rs6009141	A	G	A	G	-0.1623	-0.00501502	0.1307	0.163296	0.71808	0.0138911	22	0.03642	49445896	8.64092e-06	2	TRUE	0.00574481	19.8474
ebi-a-GCST90001685	Treg	CD28- CD8br %T cell	Myocardial infarction	rs60998309	A	C	A	C	-0.255	-0.0481193	0.0504	0.0453261	0.0505755	0.0246126	3	0.05569	24959272	4.86598e-06	2	TRUE	0.00606325	20.9543
ebi-a-GCST90001685	Treg	CD28- CD8br %T cell	Myocardial infarction	rs74829844	G	A	G	A	0.2626	0.026152	0.0458	0.0652765	0.208535	0.0207951	16	0.05811	49700293	6.409e-06	2	TRUE	0.00590657	20.4096
ebi-a-GCST90001685	Treg	CD28- CD8br %T cell	Myocardial infarction	rs76108828	T	A	T	A	-0.7006	0.029859	0.0061	0.0230321	0.385932	0.0344387	17	0.1577	19407306	9.15208e-06	2	TRUE	0.00570966	19.7253
ebi-a-GCST90001685	Treg	CD28- CD8br %T cell	Myocardial infarction	rs7728865	A	G	A	G	-0.201	-0.00516496	0.1019	0.0965628	0.767793	0.0174928	5	0.04091	59819941	9.36893e-07	2	TRUE	0.00697452	24.1257
ebi-a-GCST90001685	Treg	CD28- CD8br %T cell	Myocardial infarction	rs7756993	C	T	C	T	-0.1473	-0.00707262	0.5487	0.337232	0.513749	0.0108308	6	0.02848	31382133	2.47298e-07	2	TRUE	0.00772287	26.7345
ebi-a-GCST90001685	Treg	CD28- CD8br %T cell	Myocardial infarction	rs7989683	T	C	T	C	-0.2244	-0.0193816	0.9391	0.901319	0.260219	0.0172147	13	0.05064	96304050	9.6781e-06	2	TRUE	0.00568074	19.6248
ebi-a-GCST90001685	Treg	CD28- CD8br %T cell	Myocardial infarction	rs8108431	C	T	C	T	-0.1277	-0.0104585	0.2491	0.395018	0.316607	0.0104433	19	0.02836	9996687	6.95505e-06	2	TRUE	0.00586456	20.2636
ebi-a-GCST90001685	Treg	CD28- CD8br %T cell	Myocardial infarction	rs9269109	C	T	C	T	0.1618	0.0336583	0.3626	0.679249	0.00209991	0.0109432	6	0.03022	32443266	9.17593e-08	2	TRUE	0.00827145	28.6494
ebi-a-GCST90001893	Treg	CD28 on CD28+ CD45RA- CD8br	Myocardial infarction	rs11210252	A	G	A	G	0.1525	0.00761367	0.218	0.17846	0.567397	0.0133132	1	0.03317	73919673	4.47301e-06	2	TRUE	0.00611233	21.125
ebi-a-GCST90001893	Treg	CD28 on CD28+ CD45RA- CD8br	Myocardial infarction	rs116778614	G	A	G	A	-0.5313	-0.0333083	0.018	0.0130763	0.460932	0.0451752	3	0.103	834951	2.66299e-07	2	TRUE	0.00768204	26.5921
ebi-a-GCST90001893	Treg	CD28 on CD28+ CD45RA- CD8br	Myocardial infarction	rs117830609	C	T	C	T	0.449	0.0348197	0.0204	0.0265382	0.277073	0.0320353	17	0.09882	71694056	5.75705e-06	2	TRUE	0.00597066	20.6324
ebi-a-GCST90001893	Treg	CD28 on CD28+ CD45RA- CD8br	Myocardial infarction	rs1482537	A	T	A	T	-0.4158	0.0901787	0.0233	0.00581085	0.199194	0.0702408	18	0.09066	65833632	4.68803e-06	2	TRUE	0.00608287	21.0225
ebi-a-GCST90001893	Treg	CD28 on CD28+ CD45RA- CD8br	Myocardial infarction	rs149008245	G	A	G	A	-0.7358	0.000894073	0.0072	0.00914954	0.986887	0.0544008	5	0.156	110580004	2.50501e-06	2	TRUE	0.00643115	22.234
ebi-a-GCST90001893	Treg	CD28 on CD28+ CD45RA- CD8br	Myocardial infarction	rs149149608	A	G	A	G	0.4267	0.0205006	0.026	0.0523194	0.379592	0.023332	19	0.08617	14599430	7.75193e-07	2	TRUE	0.0070838	24.5064
ebi-a-GCST90001893	Treg	CD28 on CD28+ CD45RA- CD8br	Myocardial infarction	rs17056193	C	T	C	T	0.1835	0.0076703	0.1354	0.0528643	0.73988	0.0231024	13	0.03964	59815446	3.82701e-06	2	TRUE	0.00619621	21.4167
ebi-a-GCST90001893	Treg	CD28 on CD28+ CD45RA- CD8br	Myocardial infarction	rs17714754	T	C	T	C	0.1407	0.0180851	0.2646	0.183426	0.172604	0.01326	6	0.03092	17754961	5.55597e-06	2	TRUE	0.00598854	20.6946
ebi-a-GCST90001893	Treg	CD28 on CD28+ CD45RA- CD8br	Myocardial infarction	rs4327031	T	C	T	C	0.1251	0.0178457	0.5945	0.59969	0.0873715	0.0104396	15	0.02711	101075569	4.115e-06	2	TRUE	0.00615735	21.2815
ebi-a-GCST90001893	Treg	CD28 on CD28+ CD45RA- CD8br	Myocardial infarction	rs45553631	T	C	T	C	0.1427	0.0059744	0.4356	0.250129	0.612405	0.0117921	6	0.02805	90981657	3.86696e-07	2	TRUE	0.00747385	25.866
ebi-a-GCST90001893	Treg	CD28 on CD28+ CD45RA- CD8br	Myocardial infarction	rs4674774	A	G	A	G	0.124	0.00810589	0.4568	0.477717	0.429192	0.0102532	2	0.02685	224128542	4.06303e-06	2	TRUE	0.00616721	21.3158
ebi-a-GCST90001893	Treg	CD28 on CD28+ CD45RA- CD8br	Myocardial infarction	rs610195	T	C	T	C	-0.1824	-0.000473577	0.8253	0.850307	0.973745	0.0143893	9	0.03626	27098490	5.18096e-07	2	TRUE	0.00730851	25.2896
ebi-a-GCST90001893	Treg	CD28 on CD28+ CD45RA- CD8br	Myocardial infarction	rs6459408	C	G	C	G	-0.1275	0.00715156	0.6363	0.770315	0.556428	0.0121593	6	0.02856	15582562	8.30692e-06	2	TRUE	0.00576519	19.9182
ebi-a-GCST90001893	Treg	CD28 on CD28+ CD45RA- CD8br	Myocardial infarction	rs74859954	A	G	A	G	0.196	0.0252694	0.1193	0.0479312	0.291651	0.0239632	17	0.04124	71726191	2.09802e-06	2	TRUE	0.00652906	22.5747
ebi-a-GCST90001893	Treg	CD28 on CD28+ CD45RA- CD8br	Myocardial infarction	rs75520054	T	G	T	G	1.004	0.0321069	0.0036	0.00553684	0.642666	0.0691994	16	0.2211	5568266	5.78602e-06	2	TRUE	0.00596366	20.6081
ebi-a-GCST90001893	Treg	CD28 on CD28+ CD45RA- CD8br	Myocardial infarction	rs7725278	C	T	C	T	-0.2127	-0.00726988	0.0889	0.158986	0.607863	0.0141678	5	0.04804	174760947	9.86098e-06	2	TRUE	0.00567126	19.5919
ebi-a-GCST90001893	Treg	CD28 on CD28+ CD45RA- CD8br	Myocardial infarction	rs9353524	G	C	G	C	0.1289	0.00733293	0.3481	0.1468	0.612836	0.0144911	6	0.02889	88837616	8.37491e-06	2	TRUE	0.00575868	19.8956
ebi-a-GCST90001902	Treg	CD28 on activated Treg	Myocardial infarction	rs111860462	T	C	T	C	1.575	-0.0744086	0.0017	0.0280949	0.0170565	0.0311922	14	0.304	82047636	2.33502e-07	2	TRUE	0.00774918	26.8263
ebi-a-GCST90001902	Treg	CD28 on activated Treg	Myocardial infarction	rs137875117	A	T	A	T	-0.7998	0.0101828	0.0057	0.026616	0.747333	0.0316079	16	0.1805	25627987	9.74496e-06	2	TRUE	0.00568009	19.6226
ebi-a-GCST90001902	Treg	CD28 on activated Treg	Myocardial infarction	rs143888465	T	C	T	C	-1.543	-0.0243746	0.0014	0.00817429	0.667822	0.0567989	12	0.3456	52010108	8.35795e-06	2	TRUE	0.00576625	19.9219
ebi-a-GCST90001902	Treg	CD28 on activated Treg	Myocardial infarction	rs145947216	T	C	T	C	0.324	-0.0403659	0.0377	0.00751709	0.50117	0.0600102	2	0.0715	38596674	6.08303e-06	2	TRUE	0.00593897	20.5223
ebi-a-GCST90001902	Treg	CD28 on activated Treg	Myocardial infarction	rs147251628	T	C	T	C	-0.865	0.0422048	0.0048	0.0427731	0.0951788	0.0252922	6	0.1886	84743651	4.66896e-06	2	TRUE	0.00608302	21.0231
ebi-a-GCST90001902	Treg	CD28 on activated Treg	Myocardial infarction	rs468118	C	T	C	T	0.2311	0.00786913	0.0844	0.159001	0.573008	0.0139616	3	0.04703	55110241	9.45802e-07	2	TRUE	0.00697638	24.1322
ebi-a-GCST90001902	Treg	CD28 on activated Treg	Myocardial infarction	rs4877468	T	C	T	C	0.1203	-0.00836179	0.3497	0.364227	0.431466	0.0106292	9	0.02716	91258912	9.81093e-06	2	TRUE	0.00567571	19.6074
ebi-a-GCST90001902	Treg	CD28 on activated Treg	Myocardial infarction	rs55930426	G	C	G	C	0.1465	0.00786655	0.2122	0.303756	0.478851	0.0111086	2	0.03205	46222978	5.05196e-06	2	TRUE	0.00604237	20.8817
ebi-a-GCST90001902	Treg	CD28 on activated Treg	Myocardial infarction	rs62183989	T	C	T	C	-0.3589	0.0036313	0.1983	0.123927	0.814422	0.0154704	2	0.03258	204609402	1.13006e-27	2	TRUE	0.0341033	121.281
ebi-a-GCST90001902	Treg	CD28 on activated Treg	Myocardial infarction	rs6840739	G	A	G	A	0.1237	0.0037914	0.6692	0.511967	0.711228	0.0102413	4	0.02785	55359146	9.26595e-06	2	TRUE	0.00570721	19.7168
ebi-a-GCST90001902	Treg	CD28 on activated Treg	Myocardial infarction	rs6942910	T	C	T	C	-0.1191	-0.00116179	0.4909	0.398298	0.911274	0.010426	7	0.02628	38590558	6.09607e-06	2	TRUE	0.00594026	20.5267
ebi-a-GCST90001902	Treg	CD28 on activated Treg	Myocardial infarction	rs7143529	G	A	G	A	0.135	-0.0197005	0.7394	0.67504	0.0712656	0.0109218	14	0.0295	92878020	4.95599e-06	2	TRUE	0.00605628	20.9301
ebi-a-GCST90001902	Treg	CD28 on activated Treg	Myocardial infarction	rs72639339	A	G	A	G	-0.259	0.0129004	0.0647	0.0429112	0.610055	0.0252952	8	0.05287	37144660	1.012e-06	2	TRUE	0.00693393	23.9844
ebi-a-GCST90001902	Treg	CD28 on activated Treg	Myocardial infarction	rs72764027	A	G	A	G	0.2039	0.0139225	0.0998	0.160729	0.322347	0.0140682	15	0.04351	96077835	2.913e-06	2	TRUE	0.00634908	21.9484
ebi-a-GCST90001902	Treg	CD28 on activated Treg	Myocardial infarction	rs72968907	A	G	A	G	-0.5763	0.0529844	0.0113	0.0382972	0.0464868	0.0266127	3	0.1233	123701658	3.09599e-06	2	TRUE	0.00631597	21.8332
ebi-a-GCST90001902	Treg	CD28 on activated Treg	Myocardial infarction	rs7304328	C	T	C	T	-0.3903	-0.00337234	0.0245	0.0464411	0.890226	0.0244339	12	0.08508	100887301	4.67897e-06	2	TRUE	0.00608571	21.0324
ebi-a-GCST90001902	Treg	CD28 on activated Treg	Myocardial infarction	rs76308995	A	C	A	C	-0.4326	0.0287451	0.0195	0.0461672	0.237108	0.024314	5	0.09481	125362860	5.25497e-06	2	TRUE	0.00602091	20.8071
ebi-a-GCST90001902	Treg	CD28 on activated Treg	Myocardial infarction	rs830643	A	G	A	G	-0.1259	-0.0146606	0.5106	0.436557	0.155618	0.0103246	3	0.02613	71667063	1.52198e-06	2	TRUE	0.00670918	23.2017
ebi-a-GCST90001902	Treg	CD28 on activated Treg	Myocardial infarction	rs9288325	C	T	C	T	0.1215	-0.0161065	0.513	0.628168	0.128148	0.0105863	2	0.02645	202946868	4.50101e-06	2	TRUE	0.00610188	21.0886
ebi-a-GCST90001931	Treg	CD127 on CD4+	Myocardial infarction	rs12138848	C	T	C	T	0.5521	0.00572398	0.0122	0.0379046	0.83072	0.0267753	1	0.1238	210808177	8.48301e-06	2	TRUE	0.00575319	19.8766
ebi-a-GCST90001931	Treg	CD127 on CD4+	Myocardial infarction	rs12402082	T	C	T	C	0.2591	0.0123435	0.0656	0.0416033	0.629785	0.0256073	1	0.05623	231966624	4.23497e-06	2	TRUE	0.00613966	21.22
ebi-a-GCST90001931	Treg	CD127 on CD4+	Myocardial infarction	rs12513323	A	G	A	G	-0.2449	-0.00700686	0.0692	0.254182	0.552439	0.0117939	4	0.05359	185517125	5.06804e-06	2	TRUE	0.00603948	20.8717
ebi-a-GCST90001931	Treg	CD127 on CD4+	Myocardial infarction	rs12634099	A	G	A	G	0.1569	0.0287371	0.2255	0.219295	0.0206605	0.0124181	3	0.03309	112869208	2.20902e-06	2	TRUE	0.00649892	22.4698
ebi-a-GCST90001931	Treg	CD127 on CD4+	Myocardial infarction	rs2671762	C	T	C	T	-0.1949	-0.0243198	0.8873	0.879638	0.124572	0.0158346	3	0.04344	5135111	7.50309e-06	2	TRUE	0.00582275	20.1183
ebi-a-GCST90001931	Treg	CD127 on CD4+	Myocardial infarction	rs28680958	A	G	A	G	0.1677	0.0215446	0.2366	0.194397	0.0940546	0.0128671	1	0.03223	173848808	2.09599e-07	2	TRUE	0.00781553	27.0578
ebi-a-GCST90001931	Treg	CD127 on CD4+	Myocardial infarction	rs2961795	A	C	A	C	0.1506	-0.0146976	0.732	0.750912	0.214496	0.0118405	5	0.03135	3009377	1.626e-06	2	TRUE	0.00666944	23.0633
ebi-a-GCST90001931	Treg	CD127 on CD4+	Myocardial infarction	rs930760	T	C	T	C	0.1246	0.0244089	0.5717	0.697962	0.0285654	0.0111485	2	0.02812	20806336	9.83105e-06	2	TRUE	0.00568005	19.6224
ebi-a-GCST90001937	Treg	CD25 on resting Treg	Myocardial infarction	rs10742701	G	C	G	C	0.3636	-0.0292035	0.9747	0.976969	0.393257	0.0342071	11	0.08178	44299909	9.00409e-06	2	TRUE	0.00571852	19.7561
ebi-a-GCST90001937	Treg	CD25 on resting Treg	Myocardial infarction	rs10819198	C	T	C	T	-0.1378	-0.00754821	0.2713	0.178471	0.577342	0.013545	9	0.02914	129478793	2.32402e-06	2	TRUE	0.00646433	22.3494
ebi-a-GCST90001937	Treg	CD25 on resting Treg	Myocardial infarction	rs11631647	A	G	A	G	0.1264	-0.00629987	0.4397	0.46183	0.538742	0.0102484	15	0.02578	63256904	9.95795e-07	2	TRUE	0.00694579	24.0257
ebi-a-GCST90001937	Treg	CD25 on resting Treg	Myocardial infarction	rs11654002	T	A	T	A	0.1673	0.00322848	0.1363	0.213849	0.79658	0.0125244	17	0.03734	6630436	7.68299e-06	2	TRUE	0.00580677	20.0628
ebi-a-GCST90001937	Treg	CD25 on resting Treg	Myocardial infarction	rs11661947	G	T	G	T	0.1128	-0.00283123	0.521	0.339961	0.793023	0.0107903	18	0.02544	61892007	9.58694e-06	2	TRUE	0.00568758	19.6486
ebi-a-GCST90001937	Treg	CD25 on resting Treg	Myocardial infarction	rs117486405	T	C	T	C	-0.3098	0.393436	0.043	0.000400614	0.128202	0.25863	12	0.06384	32082360	1.273e-06	2	TRUE	0.00680506	23.5355
ebi-a-GCST90001937	Treg	CD25 on resting Treg	Myocardial infarction	rs12965398	T	G	T	G	0.2096	0.00423075	0.0802	0.0661798	0.836594	0.0205124	18	0.04717	33222414	9.12494e-06	2	TRUE	0.00571194	19.7332
ebi-a-GCST90001937	Treg	CD25 on resting Treg	Myocardial infarction	rs147487472	A	C	A	C	0.2997	-0.0118527	0.0396	0.0916757	0.502439	0.0176732	10	0.06421	6191376	3.17103e-06	2	TRUE	0.00629861	21.7729
ebi-a-GCST90001937	Treg	CD25 on resting Treg	Myocardial infarction	rs2523882	T	C	T	C	0.1359	0.00586326	0.5641	0.361905	0.581369	0.0106337	6	0.02762	31042217	9.06192e-07	2	TRUE	0.00699461	24.1957
ebi-a-GCST90001937	Treg	CD25 on resting Treg	Myocardial infarction	rs453375	A	G	A	G	0.1315	2.09627e-05	0.3789	0.136341	0.998874	0.0148604	6	0.02883	29942487	5.28896e-06	2	TRUE	0.00601675	20.7926
ebi-a-GCST90001937	Treg	CD25 on resting Treg	Myocardial infarction	rs4871528	G	A	G	A	-0.1299	-0.0170159	0.4738	0.39058	0.103618	0.0104549	8	0.02591	120712611	5.64196e-07	2	TRUE	0.00726005	25.1206
ebi-a-GCST90001937	Treg	CD25 on resting Treg	Myocardial infarction	rs4894809	T	C	T	C	-0.2812	-0.0238966	0.0444	0.0150889	0.572484	0.0423401	3	0.06275	171844658	7.68299e-06	2	TRUE	0.00580889	20.0701
ebi-a-GCST90001937	Treg	CD25 on resting Treg	Myocardial infarction	rs55877366	G	A	G	A	-0.1189	-0.000994945	0.347	0.200913	0.93787	0.0127643	6	0.0268	129834798	9.356e-06	2	TRUE	0.00569422	19.6717
ebi-a-GCST90001937	Treg	CD25 on resting Treg	Myocardial infarction	rs71314568	A	T	A	T	-0.2937	0.0377919	0.0403	0.0634326	0.0727562	0.0210616	3	0.06528	140618909	7.04304e-06	2	TRUE	0.00585488	20.23
ebi-a-GCST90001937	Treg	CD25 on resting Treg	Myocardial infarction	rs72780733	G	A	G	A	1.987	-0.0781878	0.0007	0.0211978	0.0272647	0.0354159	10	0.4488	17607698	9.822e-06	2	TRUE	0.00567075	19.5901
ebi-a-GCST90001937	Treg	CD25 on resting Treg	Myocardial infarction	rs75647790	A	G	A	G	0.1718	-0.00671091	0.1302	0.204797	0.598388	0.0127409	16	0.03769	48484960	5.36995e-06	2	TRUE	0.00600893	20.7654
ebi-a-GCST90001937	Treg	CD25 on resting Treg	Myocardial infarction	rs77326419	G	A	G	A	-0.5021	0.00951658	0.0127	0.030813	0.749875	0.0298509	11	0.1131	44372275	9.23889e-06	2	TRUE	0.00570154	19.6971
ebi-a-GCST90001937	Treg	CD25 on resting Treg	Myocardial infarction	rs8075955	C	T	C	T	0.2163	0.0268166	0.0775	0.074844	0.173822	0.0197177	17	0.0473	9625559	4.98402e-06	2	TRUE	0.00604751	20.8996
ebi-a-GCST90001937	Treg	CD25 on resting Treg	Myocardial infarction	rs9265683	T	C	T	C	-0.1554	0.016929	0.6009	0.780082	0.168177	0.0122845	6	0.02904	31301240	9.35707e-08	2	TRUE	0.00826277	28.6191
ebi-a-GCST90002033	Treg	CD39 on granulocyte	Myocardial infarction	rs114593719	C	G	C	G	0.1831	-0.0159916	0.1348	0.10316	0.342154	0.0168347	1	0.04095	120146042	8.04507e-06	2	TRUE	0.00578323	19.9809
ebi-a-GCST90002033	Treg	CD39 on granulocyte	Myocardial infarction	rs115457551	T	C	T	C	-0.3542	0.0224534	0.032	0.0353847	0.420721	0.0278864	5	0.07989	80156939	9.60993e-06	2	TRUE	0.00568664	19.6453
ebi-a-GCST90002033	Treg	CD39 on granulocyte	Myocardial infarction	rs116660215	A	G	A	G	0.3266	0.0166413	0.0397	0.0141375	0.702993	0.0436454	2	0.07174	17527024	5.51506e-06	2	TRUE	0.00599403	20.7137
ebi-a-GCST90002033	Treg	CD39 on granulocyte	Myocardial infarction	rs116817680	A	C	A	C	0.5343	0.0308985	0.0152	0.0204887	0.396473	0.0364397	4	0.1145	20867272	3.23601e-06	2	TRUE	0.0062956	21.7624
ebi-a-GCST90002033	Treg	CD39 on granulocyte	Myocardial infarction	rs11719519	T	C	T	C	0.1727	0.01477	0.789	0.578911	0.15524	0.0103922	3	0.03372	186104558	3.21603e-07	2	TRUE	0.00757405	26.2154
ebi-a-GCST90002033	Treg	CD39 on granulocyte	Myocardial infarction	rs11720783	G	A	G	A	0.81	-0.018795	0.0055	0.0233684	0.583459	0.0342762	3	0.1792	159259315	6.38896e-06	2	TRUE	0.00590936	20.4193
ebi-a-GCST90002033	Treg	CD39 on granulocyte	Myocardial infarction	rs11766311	A	G	A	G	-0.1526	-0.0184273	0.411	0.317575	0.0944365	0.0110182	7	0.02783	77134132	4.548e-08	2	TRUE	0.00867202	30.049
ebi-a-GCST90002033	Treg	CD39 on granulocyte	Myocardial infarction	rs12553288	T	C	T	C	0.2833	0.0169217	0.0539	0.0863595	0.352698	0.0182078	9	0.06107	105037632	3.64998e-06	2	TRUE	0.00622224	21.5072
ebi-a-GCST90002033	Treg	CD39 on granulocyte	Myocardial infarction	rs139849385	T	C	T	C	-0.4654	-0.0439254	0.0271	0.0350565	0.111736	0.0276184	16	0.0869	4693648	9.18798e-08	2	TRUE	0.00827608	28.6656
ebi-a-GCST90002033	Treg	CD39 on granulocyte	Myocardial infarction	rs146832619	T	C	T	C	-2.209	-0.0630307	0.0009	0.0146142	0.142281	0.0429554	1	0.4706	182145692	2.81799e-06	2	TRUE	0.0063699	22.0209
ebi-a-GCST90002033	Treg	CD39 on granulocyte	Myocardial infarction	rs17161411	G	A	G	A	0.1314	0.00495974	0.4425	0.397736	0.634154	0.0104221	7	0.02768	98190906	2.13998e-06	2	TRUE	0.0065139	22.5219
ebi-a-GCST90002033	Treg	CD39 on granulocyte	Myocardial infarction	rs188989638	A	G	A	G	0.6831	-0.0491768	0.0087	0.0159111	0.23446	0.0413616	7	0.1508	51951285	6.13395e-06	2	TRUE	0.00593473	20.5075
ebi-a-GCST90002033	Treg	CD39 on granulocyte	Myocardial infarction	rs1941617	G	A	G	A	-0.9794	0.00630888	0.005	0.00573203	0.925816	0.067757	18	0.2192	22584904	8.22508e-06	2	TRUE	0.0057749	19.952
ebi-a-GCST90002033	Treg	CD39 on granulocyte	Myocardial infarction	rs2070901	T	G	T	G	0.1641	0.00136614	0.2839	0.282104	0.904715	0.0114123	1	0.03087	161185058	1.14501e-07	2	TRUE	0.00815471	28.2417
ebi-a-GCST90002033	Treg	CD39 on granulocyte	Myocardial infarction	rs2817775	G	C	G	C	-0.3191	0.0174029	0.0404	0.0336655	0.543998	0.0286808	6	0.07101	110840020	7.30197e-06	2	TRUE	0.00584105	20.1819
ebi-a-GCST90002033	Treg	CD39 on granulocyte	Myocardial infarction	rs28742248	C	T	C	T	-1.254	-0.0646359	0.0027	0.00965425	0.221518	0.0528719	4	0.2573	60043527	1.14401e-06	2	TRUE	0.00686349	23.739
ebi-a-GCST90002033	Treg	CD39 on granulocyte	Myocardial infarction	rs35247100	T	C	T	C	-0.1345	0.00749746	0.486	0.370066	0.479947	0.0106138	15	0.02744	99433803	1.013e-06	2	TRUE	0.00694179	24.0117
ebi-a-GCST90002033	Treg	CD39 on granulocyte	Myocardial infarction	rs371927	A	G	A	G	0.262	-0.0285965	0.9466	0.910689	0.112149	0.018001	20	0.0591	43263036	9.6221e-06	2	TRUE	0.00568554	19.6415
ebi-a-GCST90002033	Treg	CD39 on granulocyte	Myocardial infarction	rs42031	T	A	T	A	-0.1477	-0.021543	0.2512	0.213607	0.083975	0.0124665	7	0.03176	92237396	3.47696e-06	2	TRUE	0.00625311	21.6146
ebi-a-GCST90002033	Treg	CD39 on granulocyte	Myocardial infarction	rs445	T	C	T	C	0.2094	-0.0172272	0.1974	0.0590058	0.432177	0.0219323	7	0.03421	92408370	1.05901e-09	2	TRUE	0.0107835	37.4451
ebi-a-GCST90002033	Treg	CD39 on granulocyte	Myocardial infarction	rs506053	T	C	T	C	0.1319	0.0168891	0.5313	0.662219	0.118449	0.0108172	11	0.0283	59829804	3.29299e-06	2	TRUE	0.0062806	21.7102
ebi-a-GCST90002033	Treg	CD39 on granulocyte	Myocardial infarction	rs61286411	C	T	C	T	0.2157	-0.00697551	0.0916	0.143173	0.631847	0.0145587	3	0.04728	25586839	5.28202e-06	2	TRUE	0.00601927	20.8014
ebi-a-GCST90002033	Treg	CD39 on granulocyte	Myocardial infarction	rs7177153	T	G	T	G	-0.2647	-0.0164871	0.0661	0.0111824	0.736073	0.0489146	15	0.05588	53764662	2.27101e-06	2	TRUE	0.00648619	22.4255
ebi-a-GCST90002033	Treg	CD39 on granulocyte	Myocardial infarction	rs72892358	A	G	A	G	0.2172	0.00870625	0.0872	0.0286539	0.77955	0.0311043	11	0.04887	31876312	9.10207e-06	2	TRUE	0.00571435	19.7416
ebi-a-GCST90002033	Treg	CD39 on granulocyte	Myocardial infarction	rs75826267	A	G	A	G	-0.5905	-0.0742891	0.0128	0.00651542	0.238723	0.0630539	2	0.1296	25151545	5.45205e-06	2	TRUE	0.00600392	20.748
ebi-a-GCST90002033	Treg	CD39 on granulocyte	Myocardial infarction	rs7630948	C	A	C	A	-0.2236	0.0179167	0.1091	0.118506	0.26068	0.015929	3	0.04385	30732534	3.61901e-07	2	TRUE	0.00750847	25.9867
ebi-a-GCST90002033	Treg	CD39 on granulocyte	Myocardial infarction	rs867924	T	C	T	C	0.1704	0.0353807	0.2226	0.15824	0.0116131	0.0140194	5	0.0327	143087656	1.986e-07	2	TRUE	0.00783874	27.1388
